# Supplementary material for: Observation of a robust and active catalyst for hydrogen evolution under high current densities
Source: Nat Commun. 2022 Dec 16;13:7784. doi: 10.1038/s41467-022-35464-2 (PMC9758214; doi:10.1038/s41467-022-35464-2)
Supplement: Supplementary file 6 — Source Data [file 41467_2022_35464_MOESM6_ESM.xlsx]

## Sheet: Figure 1d
Binding energy	Raw data	Fitting	Lattice Sr	Surface Sr	Surface Sr2	Lattice Sr2
137.98	1280.86	1329.11	1285.41	1283.17	1283.72	1319.38
137.88	1277.8	1331.4	1285.57	1283.33	1283.85	1321.24
137.78	1282.99	1333.88	1285.74	1283.51	1283.98	1323.25
137.68	1290.86	1336.52	1285.9	1283.69	1284.12	1325.39
137.58	1307.64	1339.36	1286.06	1283.88	1284.25	1327.68
137.48	1288.95	1342.38	1286.18	1284.06	1284.35	1330.12
137.38	1290.21	1345.71	1286.37	1284.31	1284.51	1332.8
137.28	1276.63	1349.33	1286.55	1284.6	1284.67	1335.71
137.18	1294.79	1353.33	1286.79	1284.99	1284.88	1338.9
137.08	1324.48	1357.7	1286.99	1285.44	1285.07	1342.33
136.98	1293.2	1362.52	1287.14	1285.99	1285.2	1346
136.88	1332.45	1368.1	1287.37	1286.92	1285.42	1350.1
136.78	1392.67	1374.56	1287.53	1288.29	1285.58	1354.51
136.68	1417.32	1382.29	1287.57	1290.43	1285.61	1359.23
136.58	1372.5	1392.05	1287.56	1294.05	1285.61	1364.4
136.48	1430.05	1405.03	1287.68	1300.24	1285.75	1370.26
136.38	1470.29	1422.43	1287.69	1310.14	1285.79	1376.66
136.28	1502.07	1446.24	1287.62	1325.61	1285.76	1383.73
136.18	1528.16	1478.91	1287.51	1348.96	1285.7	1391.62
136.08	1561.28	1523.2	1287.36	1382.83	1285.63	1400.47
135.98	1630.08	1581.97	1287.16	1429.87	1285.54	1410.46
135.88	1695.26	1657.54	1286.84	1492.17	1285.35	1421.73
135.78	1804.92	1751.39	1286.4	1570.9	1285.08	1434.56
135.68	1929.51	1863.24	1285.74	1665.39	1284.65	1449.23
135.58	1990.13	1990.71	1284.83	1772.7	1284.06	1466.21
135.48	2096.89	2129.38	1283.83	1887.59	1283.51	1486.41
135.38	2232.83	2272.38	1282.63	2002.05	1283	1510.76
135.28	2408.17	2411.78	1281.17	2106.37	1282.65	1540.76
135.18	2469.84	2539.63	1279.36	2190.06	1282.71	1578.51
135.08	2648.71	2650.32	1277.49	2243.84	1284	1627.39
134.98	2726.85	2741.85	1275.28	2260.55	1287.2	1691.31
134.88	2753.08	2818.65	1272.99	2237.85	1293.99	1775.81
134.78	2918.11	2891.87	1270.75	2178.33	1306.68	1887.39
134.68	2987.68	2978.03	1268.26	2088.47	1327.96	2032.7
134.58	3123.35	3097.67	1265.75	1978.04	1361.97	2218.84
134.48	3332.65	3271.43	1263.1	1857.22	1413.27	2451.34
134.38	3533.82	3516.8	1260.17	1735.56	1486.77	2732.83
134.28	3839.89	3844.48	1257	1620.97	1587.26	3061.35
134.18	4278.19	4252.77	1253.39	1518.7	1717.87	3426.24
134.08	4707.68	4721.5	1249.1	1431.35	1879.04	3803.62
133.98	5151.86	5206.49	1244.25	1359.54	2067.8	4151.55
133.88	5537.46	5638.72	1238.98	1302.14	2276.37	4409.69
133.78	5922.28	5941.84	1233.74	1257.08	2492.38	4516.08
133.68	6124.53	6064.51	1229.18	1221.72	2698.91	4438.31
133.58	6056.66	6004.89	1226.9	1193.88	2876.67	4195.71
133.48	5817.83	5800.64	1229.74	1171.87	3006.27	3846.06
133.38	5531.66	5500.44	1241.97	1154.28	3071.01	3453.15
133.28	5122.95	5146.95	1270.07	1139.84	3060.96	3064.68
133.18	4703.04	4777.51	1324.08	1127.9	2976.36	2709.24
133.08	4341.98	4428.85	1417.84	1117.87	2827.21	2400.41
132.98	4136.26	4139.03	1568.93	1109.21	2630.35	2141.95
132.88	3989.78	3945.88	1796.91	1101.32	2405.55	1931.84
132.78	3952.8	3882.59	2120.6	1093.95	2172.31	1764.81
132.68	3997.02	3971.54	2552.11	1086.75	1947.33	1633.98
132.58	4270.3	4217.54	3090.68	1079.5	1743.07	1532.11
132.48	4615.28	4601.98	3716.66	1071.62	1566.67	1452.03
132.38	5101.13	5080.62	4388.31	1062.93	1421.08	1387.96
132.28	5525.4	5585.22	5042.7	1053.1	1305.17	1335.05
132.18	5975.22	6030.75	5601.51	1042.25	1215.75	1290.07
132.08	6203.48	6327.75	5982.48	1030.33	1148.01	1250.5
131.98	6345.69	6403.37	6119.6	1017.85	1097.37	1215.16
131.88	6294.08	6223.9	5985.03	1005.02	1059.32	1183.07
131.78	5933.7	5807.96	5602.16	992.292	1030.38	1153.86
131.68	5253.82	5216.39	5035.44	980.403	1008.26	1127.72
131.58	4564.57	4529.06	4367.3	970.115	991.554	1104.98
131.48	3865.4	3823.4	3676.97	961.453	978.805	1085.37
131.38	3123.22	3163.23	3029.45	954.444	969.104	1068.68
131.28	2583.61	2591.41	2468.36	949.191	961.981	1054.82
131.18	2093.42	2128.52	2014.77	945.218	956.622	1043.16
131.08	1731.19	1776.35	1670.8	942.408	952.722	1033.47
130.98	1504.11	1522.89	1424.64	940.46	949.872	1025.32
130.88	1342.75	1349.3	1257.59	939.052	947.694	1018.32
130.78	1253.24	1235.16	1149.37	938.029	945.999	1012.24
130.68	1172.7	1162.23	1081.8	937.222	944.596	1006.83
130.58	1131.98	1116.19	1040.63	936.607	943.45	1002.03
130.48	1085.46	1086.71	1015.6	936.092	942.457	997.686
130.38	1080.06	1067.09	1000.04	935.69	941.624	993.78
130.28	1057.99	1053.12	989.799	935.302	940.847	990.177
130.18	1032.17	1042.46	982.573	934.968	940.16	986.885
130.08	1020.53	1033.83	977.106	934.698	939.567	983.888
129.98	1025.17	1026.51	972.695	934.456	939.033	981.127
129.88	1059.76	1020.06	968.952	934.206	938.514	978.544
129.78	1011.34	1014.23	965.618	933.874	937.936	976.049
129.68	1015.14	1009.07	962.782	933.658	937.494	973.824
129.58	962.96	1004.37	960.249	933.435	937.062	971.731
129.48	991.331	1000.21	958.101	933.337	936.772	969.889
129.38	1018.33	996.342	956.11	933.172	936.429	968.097
129.28	1014.47	992.721	954.247	932.944	936.037	966.347
129.18	979.255	989.388	952.559	932.726	935.666	964.703
129.08	984.406	986.388	951.1	932.593	935.391	963.234
128.98	1019	983.597	949.756	932.448	935.114	961.834
128.88	1002.68	980.922	948.442	932.221	934.764	960.428
128.78	989.548	978.464	947.264	932.034	934.461	959.13
128.68	966.677	976.198	946.205	931.878	934.198	957.928
128.58	989.792	974.133	945.278	931.777	933.997	956.84
128.48	1005.73	972.145	944.364	931.622	933.747	955.752
128.38	977.001	970.24	943.474	931.429	933.466	954.678
128.28	971.333	968.513	942.708	931.305	933.258	953.72
128.18	990.611	966.899	942.005	931.195	933.069	952.819
128.08	981.772	965.332	941.301	931.039	932.84	951.914
127.98	930.465	963.87	940.658	930.904	932.635	951.068

## Sheet: Figure 2
Figure 2a							Figure 2d									Figure 2g
overpotential	KOH	overpotential	acidic	overpotential	20 Pt/C		overpotential	alkaline w/o correction	overpotential	alkaline wcorrection	overpotential	acidic w/o correction	overpotential	acidic W correction		Time	alkaline	Time	acidic
0.13533	-13.5281	0.07343	-7.39392	0.10922	-1.52675		0.1336	-13.5281	0.13533	-13.5281	0.07256	-7.39392	0.07343	-7.39392		0.000271561	-0.48853	0.0058	-0.91563
0.13213	-3.64648	0.07066	-3.82825	0.10669	-1.44915		0.13115	-3.64648	0.13213	-3.64648	0.07012	-3.82825	0.07066	-3.82825		0.000503042	-0.48877	0.01158	-0.95205
0.12943	-0.35486	0.06806	-2.1272	0.10422	-1.41558		0.12871	-0.35486	0.12943	-0.35486	0.06768	-2.1272	0.06806	-2.1272		0.000734524	-0.48627	0.01737	-0.99721
0.12689	0.91833	0.06555	-1.31299	0.10176	-1.39596		0.12627	0.91833	0.12689	0.91833	0.06524	-1.31299	0.06555	-1.31299		0.000966005	-0.4845	0.02316	-1.03648
0.1244	1.62146	0.06307	-0.9364	0.0993	-1.38201		0.12383	1.62146	0.1244	1.62146	0.0628	-0.9364	0.06307	-0.9364		0.0012	-0.4845	0.02894	-1.0734
0.12195	1.73865	0.06061	-0.77161	0.09685	-1.37329		0.12139	1.73865	0.12195	1.73865	0.06036	-0.77161	0.06061	-0.77161		0.00143	-0.48059	0.03473	-1.15804
0.11949	1.99866	0.05817	-0.70386	0.0944	-1.36544		0.11895	1.99866	0.11949	1.99866	0.05792	-0.70386	0.05817	-0.70386		0.00166	-0.48193	0.04052	-1.1913
0.11702	2.25867	0.05572	-0.6886	0.09195	-1.36196		0.11651	2.25867	0.11702	2.25867	0.05547	-0.6886	0.05572	-0.6886		0.00189	-0.48206	0.04631	-1.22843
0.11457	2.39233	0.05328	-0.70325	0.08951	-1.36108		0.11406	2.39233	0.11457	2.39233	0.05303	-0.70325	0.05328	-0.70325		0.00212	-0.48346	0.05209	-1.27258
0.11213	2.38745	0.05084	-0.7301	0.08707	-1.36196		0.11162	2.38745	0.11213	2.38745	0.05059	-0.7301	0.05084	-0.7301		0.00235	-0.48395	0.05788	-1.31175
0.10966	2.77258	0.04841	-0.76672	0.08463	-1.36414		0.10918	2.77258	0.10966	2.77258	0.04815	-0.76672	0.04841	-0.76672		0.00259	-0.48328	0.06367	-1.34003
0.10726	2.25378	0.04597	-0.80457	0.0822	-1.37329		0.10674	2.25378	0.10726	2.25378	0.04571	-0.80457	0.04597	-0.80457		0.00282	-0.48132	0.06945	-1.36454
0.10477	2.83789	0.04353	-0.85095	0.07977	-1.38681		0.1043	2.83789	0.10477	2.83789	0.04327	-0.85095	0.04353	-0.85095		0.00305	-0.4845	0.07524	-1.38499
0.10237	2.3783	0.04109	-0.89856	0.07735	-1.40817		0.10186	2.3783	0.10237	2.3783	0.04083	-0.89856	0.04109	-0.89856		0.00328	-0.48505	0.08103	-1.40818
0.09995	2.09021	0.03866	-0.94617	0.07494	-1.43694		0.09942	2.09021	0.09995	2.09021	0.03839	-0.94617	0.03866	-0.94617		0.00351	-0.48065	0.08681	-1.44175
0.09752	1.85583	0.03622	-1.00232	0.07254	-1.47356		0.09697	1.85583	0.09752	1.85583	0.03594	-1.00232	0.03622	-1.00232		0.00374	-0.4826	0.0926	-1.46383
0.09509	1.70325	0.03378	-1.06152	0.07014	-1.51716		0.09453	1.70325	0.09509	1.70325	0.0335	-1.06152	0.03378	-1.06152		0.00398	-0.48322	0.09839	-1.48783
0.09267	1.48779	0.03135	-1.11951	0.06776	-1.57601		0.09209	1.48779	0.09267	1.48779	0.03106	-1.11951	0.03135	-1.11951		0.00421	-0.48535	0.10418	-1.50441
0.09023	1.52808	0.02891	-1.18542	0.06539	-1.6401		0.08965	1.52808	0.09023	1.52808	0.02862	-1.18542	0.02891	-1.18542		0.00444	-0.48706	0.10996	-1.52049
0.08778	1.60376	0.02648	-1.2489	0.06302	-1.70811		0.08721	1.60376	0.08778	1.60376	0.02618	-1.2489	0.02648	-1.2489		0.00467	-0.49005	0.11575	-1.53595
0.08535	1.49023	0.02404	-1.3197	0.06064	-1.77046		0.08477	1.49023	0.08535	1.49023	0.02374	-1.3197	0.02404	-1.3197		0.0049	-0.48877	0.12154	-1.55253
0.08292	1.32056	0.02161	-1.39539	0.05827	-1.83454		0.08233	1.32056	0.08292	1.32056	0.0213	-1.39539	0.02161	-1.39539		0.00513	-0.48682	0.12732	-1.5683
0.08044	1.81128	0.01917	-1.47351	0.05587	-1.87552		0.07988	1.81128	0.08044	1.81128	0.01885	-1.47351	0.01917	-1.47351		0.00536	-0.48846	0.13311	-1.58681
0.07806	0.96716	0.01674	-1.56201	0.0533	-1.74997		0.07744	0.96716	0.07806	0.96716	0.01641	-1.56201	0.01674	-1.56201		0.0056	-0.4892	0.1389	-1.59851
0.07558	1.4408	0.01431	-1.65662	0.05063	-1.5298		0.075	1.4408	0.07558	1.4408	0.01397	-1.65662	0.01431	-1.65662		0.00583	-0.4895	0.14469	-1.61428
0.07318	0.92078	0.01188	-1.76038	0.04804	-1.39291		0.07256	0.92078	0.07318	0.92078	0.01153	-1.76038	0.01188	-1.76038		0.00606	-0.49115	0.15047	-1.62526
0.07073	1.12463	0.00944	-1.87634	0.04548	-1.27651		0.07012	1.12463	0.07073	1.12463	0.00909	-1.87634	0.00944	-1.87634		0.00629	-0.49518	0.15626	-1.6393
0.06831	0.73584	0.00702	-2.00452	0.04303	-1.26866		0.06768	0.73584	0.06831	0.73584	0.00665	-2.00452	0.00702	-2.00452		0.00652	-0.49249	0.16205	-1.64612
0.06589	0.54114	0.00459	-2.14551	0.04058	-1.26735		0.06524	0.54114	0.06589	0.54114	0.00421	-2.14551	0.00459	-2.14551		0.00675	-0.48859	0.16783	-1.65914
0.06343	0.77124	0.00216	-2.30786	0.03814	-1.26822		0.06279	0.77124	0.06343	0.77124	0.00176	-2.30786	0.00216	-2.30786		0.00698	-0.49585	0.17362	-1.66962
0.06098	0.81946	-0.000265107	-2.48242	0.0357	-1.2691		0.06035	0.81946	0.06098	0.81946	-0.00067749	-2.48242	-0.000265107	-2.48242		0.00722	-0.49438	0.17941	-1.67775
0.05857	0.39771	-0.00269	-2.68872	0.03327	-1.27258		0.05791	0.39771	0.05857	0.39771	-0.00312	-2.68872	-0.00269	-2.68872		0.00745	-0.495	0.18519	-1.68711
0.05614	0.32263	-0.00511	-2.92126	0.03083	-1.27956		0.05547	0.32263	0.05614	0.32263	-0.00556	-2.92126	-0.00511	-2.92126		0.00768	-0.50049	0.19098	-1.69668
0.05368	0.5918	-0.00753	-3.17761	0.02841	-1.29351		0.05303	0.5918	0.05368	0.5918	-0.008	-3.17761	-0.00753	-3.17761		0.00791	-0.49542	0.19677	-1.70685
0.05126	0.30005	-0.00994	-3.47302	0.02599	-1.31531		0.05059	0.30005	0.05126	0.30005	-0.01044	-3.47302	-0.00994	-3.47302		0.00814	-0.50012	0.20256	-1.72017
0.04879	0.57898	-0.01235	-3.80078	0.02357	-1.33841		0.04815	0.57898	0.04879	0.57898	-0.01288	-3.80078	-0.01235	-3.80078		0.00837	-0.49963	0.20834	-1.73289
0.04643	-0.35608	-0.01476	-4.18042	0.02116	-1.37024		0.0457	-0.35608	0.04643	-0.35608	-0.01533	-4.18042	-0.01476	-4.18042		0.0086	-0.49792	0.21413	-1.74103
0.04398	-0.3457	-0.01716	-4.61926	0.01877	-1.41514		0.04326	-0.3457	0.04398	-0.3457	-0.01777	-4.61926	-0.01716	-4.61926		0.00884	-0.50073	0.21992	-1.75364
0.04151	0.12305	-0.01955	-5.15393	0.01639	-1.47182		0.04082	0.12305	0.04151	0.12305	-0.02021	-5.15393	-0.01955	-5.15393		0.00907	-0.49792	0.2257	-1.76422
0.03906	0.21643	-0.02192	-5.8949	0.01403	-1.55073		0.03838	0.21643	0.03906	0.21643	-0.02265	-5.8949	-0.02192	-5.8949		0.0093	-0.50031	0.23149	-1.77378
0.03661	0.30188	-0.02426	-7.06189	0.01169	-1.65318		0.03594	0.30188	0.03661	0.30188	-0.02509	-7.06189	-0.02426	-7.06189		0.00953	-0.50275	0.23728	-1.78223
0.03419	-0.01611	-0.02655	-8.66895	0.00939	-1.78048		0.0335	-0.01611	0.03419	-0.01611	-0.02753	-8.66895	-0.02655	-8.66895		0.00976	-0.50311	0.24306	-1.79169
0.0318	-0.70032	-0.02882	-10.5671	0.0071	-1.93351		0.03106	-0.70032	0.0318	-0.70032	-0.02997	-10.5671	-0.02882	-10.5671		0.00999	-0.50714	0.24885	-1.80013
0.02934	-0.39087	-0.03105	-12.8498	0.00486	-2.12533		0.02861	-0.39087	0.02934	-0.39087	-0.03242	-12.8498	-0.03105	-12.8498		0.01023	-0.50446	0.25464	-1.80918
0.02686	0.12	-0.03326	-15.3584	0.00267	-2.35988		0.02617	0.12	0.02686	0.12	-0.03486	-15.3584	-0.03326	-15.3584		0.01046	-0.49994	0.26043	-1.81559
0.02443	-0.04114	-0.03546	-17.9707	0.00052887	-2.64631		0.02373	-0.04114	0.02443	-0.04114	-0.0373	-17.9707	-0.03546	-17.9707		0.01069	-0.50659	0.26621	-1.82119
0.02198	0.05042	-0.03765	-20.6746	-0.00155	-2.98767		0.02129	0.05042	0.02198	0.05042	-0.03974	-20.6746	-0.03765	-20.6746		0.01092	-0.50635	0.272	-1.82821
0.01954	0.07788	-0.03984	-23.4761	-0.00358	-3.38789		0.01885	0.07788	0.01954	0.07788	-0.04218	-23.4761	-0.03984	-23.4761		0.01115	-0.51001	0.27779	-1.83289
0.01714	-0.50684	-0.04201	-26.3691	-0.00552	-3.85873		0.01641	-0.50684	0.01714	-0.50684	-0.04462	-26.3691	-0.04201	-26.3691		0.01138	-0.50702	0.28357	-1.84153
0.01466	-0.07043	-0.04417	-29.427	-0.0074	-4.39933		0.01397	-0.07043	0.01466	-0.07043	-0.04706	-29.427	-0.04417	-29.427		0.01161	-0.50946	0.28936	-1.84458
0.01226	-0.5282	-0.04633	-32.4788	-0.00919	-5.01404		0.01152	-0.5282	0.01226	-0.5282	-0.04951	-32.4788	-0.04633	-32.4788		0.01185	-0.50757	0.29515	-1.84642
0.00981	-0.48975	-0.04848	-35.7258	-0.01091	-5.70548		0.00908	-0.48975	0.00981	-0.48975	-0.05195	-35.7258	-0.04848	-35.7258		0.01208	-0.51117	0.30094	-1.85374
0.00737	-0.50195	-0.05061	-39.1072	-0.01253	-6.4876		0.00664	-0.50195	0.00737	-0.50195	-0.05439	-39.1072	-0.05061	-39.1072		0.01231	-0.51013	0.30672	-1.86096
0.00498	-1.08911	-0.05272	-42.6472	-0.01406	-7.35474		0.0042	-1.08911	0.00498	-1.08911	-0.05683	-42.6472	-0.05272	-42.6472		0.01254	-0.51312	0.31251	-1.86717
0.00253	-1.02197	-0.05482	-46.3948	-0.01554	-8.27026		0.00176	-1.02197	0.00253	-1.02197	-0.05927	-46.3948	-0.05482	-46.3948		0.01277	-0.50861	0.3183	-1.87337
9.19128e-05	-1.05249	-0.05695	-49.7944	-0.01696	-9.24247		-0.000682129	-1.05249	9.19128e-05	-1.05249	-0.06171	-49.7944	-0.05695	-49.7944		0.013	-0.51245	0.32408	-1.87622
-0.00232	-1.44922	-0.05905	-53.4565	-0.01831	-10.2801		-0.00312	-1.44922	-0.00232	-1.44922	-0.06415	-53.4565	-0.05905	-53.4565		0.01323	-0.51361	0.32987	-1.88304
-0.00474	-1.71777	-0.06112	-57.5032	-0.01962	-11.3569		-0.00556	-1.71777	-0.00474	-1.71777	-0.0666	-57.5032	-0.06112	-57.5032		0.01347	-0.51288	0.33566	-1.88924
-0.00716	-1.96191	-0.0632	-61.3911	-0.02087	-12.4948		-0.00801	-1.96191	-0.00716	-1.96191	-0.06904	-61.3911	-0.0632	-61.3911		0.0137	-0.51569	0.34144	-1.89128
-0.00946	-3.80518	-0.06527	-65.4377	-0.0221	-13.6501		-0.01045	-3.80518	-0.00946	-3.80518	-0.07148	-65.4377	-0.06527	-65.4377		0.01393	-0.5155	0.34723	-1.89677
-0.01181	-5.02588	-0.06734	-69.5332	-0.02322	-14.9013		-0.01289	-5.02588	-0.01181	-5.02588	-0.07392	-69.5332	-0.06734	-69.5332		0.01416	-0.51758	0.35302	-1.90155
-0.01412	-6.74707	-0.06939	-73.8118	-0.02436	-16.1482		-0.01533	-6.74707	-0.01412	-6.74707	-0.07636	-73.8118	-0.06939	-73.8118		0.01439	-0.51666	0.35881	-1.90877
-0.01634	-9.54858	-0.07144	-77.9927	-0.02553	-17.3558		-0.01777	-9.54858	-0.01634	-9.54858	-0.0788	-77.9927	-0.07144	-77.9927		0.01462	-0.51233	0.36459	-1.91355
-0.01856	-12.4233	-0.07345	-82.7168	-0.02667	-18.5939		-0.02021	-12.4233	-0.01856	-12.4233	-0.08124	-82.7168	-0.07345	-82.7168		0.01485	-0.51373	0.37038	-1.91813
-0.02077	-15.4324	-0.07548	-87.2029	-0.02775	-19.8887		-0.02265	-15.4324	-0.02077	-15.4324	-0.08369	-87.2029	-0.07548	-87.2029		0.01509	-0.51361	0.37617	-1.92474
-0.02297	-18.6062	-0.07748	-91.9331	-0.02887	-21.153		-0.0251	-18.6062	-0.02297	-18.6062	-0.08613	-91.9331	-0.07748	-91.9331		0.01532	-0.5202	0.38195	-1.9282
-0.02516	-21.835	-0.07948	-96.7671	-0.02971	-22.6746		-0.02754	-21.835	-0.02516	-21.835	-0.08857	-96.7671	-0.07948	-96.7671		0.01555	-0.51611	0.38774	-1.9397
-0.02736	-24.9539	-0.08146	-101.76	-0.03075	-24.0086		-0.02998	-24.9539	-0.02736	-24.9539	-0.09101	-101.76	-0.08146	-101.76		0.01578	-0.51849	0.39353	-1.9401
-0.02955	-28.3291	-0.08343	-106.887	-0.03179	-25.3427		-0.03242	-28.3291	-0.02955	-28.3291	-0.09345	-106.887	-0.08343	-106.887		0.01601	-0.51782	0.39931	-1.94611
-0.03176	-31.271	-0.08539	-112.136	-0.03276	-26.7508		-0.03486	-31.271	-0.03176	-31.271	-0.09589	-112.136	-0.08539	-112.136		0.01624	-0.51825	0.4051	-1.94946
-0.03391	-35.0125	-0.08733	-117.568	-0.03388	-28.0021		-0.0373	-35.0125	-0.03391	-35.0125	-0.09833	-117.568	-0.08733	-117.568		0.01648	-0.51428	0.41089	-1.95536
-0.03604	-39.1323	-0.08924	-123.427	-0.03484	-29.4146		-0.03974	-39.1323	-0.03604	-39.1323	-0.10078	-123.427	-0.08924	-123.427		0.01671	-0.5188	0.41668	-1.96004
-0.03822	-42.5137	-0.09118	-128.859	-0.03597	-30.6658		-0.04219	-42.5137	-0.03822	-42.5137	-0.10322	-128.859	-0.09118	-128.859		0.01694	-0.51508	0.42246	-1.96879
-0.04035	-46.5237	-0.0931	-134.475	-0.03688	-32.1219		-0.04463	-46.5237	-0.04035	-46.5237	-0.10566	-134.475	-0.0931	-134.475		0.01717	-0.51416	0.42825	-1.96767
-0.04252	-50.0576	-0.09498	-140.578	-0.03789	-33.4865		-0.04707	-50.0576	-0.04252	-50.0576	-0.1081	-140.578	-0.09498	-140.578		0.0174	-0.52057	0.43404	-1.96228
-0.04465	-54.1287	-0.09682	-147.109	-0.03891	-34.838		-0.04951	-54.1287	-0.04465	-54.1287	-0.11054	-147.109	-0.09682	-147.109		0.01763	-0.51965	0.43982	-1.96981
-0.04679	-58.0837	-0.09873	-152.968	-0.03995	-36.1764		-0.05195	-58.0837	-0.04679	-58.0837	-0.11298	-152.968	-0.09873	-152.968		0.01786	-0.51904	0.44561	-1.96696
-0.04891	-62.1487	-0.10059	-159.255	-0.04042	-38.0511		-0.05439	-62.1487	-0.04891	-62.1487	-0.11542	-159.255	-0.10059	-159.255		0.0181	-0.51501	0.4514	-1.96676
-0.05103	-66.4211	-0.10239	-166.213	-0.04141	-39.4331		-0.05683	-66.4211	-0.05103	-66.4211	-0.11786	-166.213	-0.10239	-166.213		0.01833	-0.52246	0.45719	-1.97489
-0.05315	-70.5593	-0.10419	-173.232	-0.04241	-40.8064		-0.05928	-70.5593	-0.05315	-70.5593	-0.12031	-173.232	-0.10419	-173.232		0.01856	-0.51855	0.46297	-1.98161
-0.05525	-74.9661	-0.10601	-179.946	-0.04335	-42.2407		-0.06172	-74.9661	-0.05525	-74.9661	-0.12275	-179.946	-0.10601	-179.946		0.01879	-0.52435	0.46876	-1.98293
-0.05737	-79.1287	-0.10775	-187.575	-0.04431	-43.6445		-0.06416	-79.1287	-0.05737	-79.1287	-0.12519	-187.575	-0.10775	-187.575		0.01902	-0.52228	0.47455	-1.981
-0.05946	-83.6941	-0.10957	-194.289	-0.04518	-45.1399		-0.0666	-83.6941	-0.05946	-83.6941	-0.12763	-194.289	-0.10957	-194.289		0.01925	-0.52551	0.48033	-1.97622
-0.06158	-87.8933	-0.11128	-202.224	-0.04604	-46.6483		-0.06904	-87.8933	-0.06158	-87.8933	-0.13007	-202.224	-0.11128	-202.224		0.01948	-0.5224	0.48612	-1.98039
-0.06367	-92.5015	-0.11301	-210.036	-0.04714	-47.93		-0.07148	-92.5015	-0.06367	-92.5015	-0.13251	-210.036	-0.11301	-210.036		0.01972	-0.5199	0.49191	-1.98354
-0.06574	-97.3232	-0.11476	-217.482	-0.048	-49.4298		-0.07392	-97.3232	-0.06574	-97.3232	-0.13495	-217.482	-0.11476	-217.482		0.01995	-0.52118	0.49769	-1.98435
-0.06785	-101.596	-0.11646	-225.539	-0.04892	-50.8815		-0.07637	-101.596	-0.06785	-101.596	-0.1374	-225.539	-0.11646	-225.539		0.02018	-0.52264	0.50348	-1.98812
-0.06992	-106.479	-0.11812	-234.023	-0.0498	-52.3682		-0.07881	-106.479	-0.06992	-106.479	-0.13984	-234.023	-0.11812	-234.023		0.02041	-0.52136	0.50927	-1.98954
-0.072	-111.056	-0.11975	-242.934	-0.05114	-53.4232		-0.08125	-111.056	-0.072	-111.056	-0.14228	-242.934	-0.11975	-242.934		0.02064	-0.52289	0.51506	-1.98934
-0.0741	-115.512	-0.12141	-251.357	-0.05197	-54.9578		-0.08369	-115.512	-0.0741	-115.512	-0.14472	-251.357	-0.12141	-251.357		0.02087	-0.52179	0.52084	-1.98598
-0.07608	-121.554	-0.12309	-259.658	-0.05294	-56.3529		-0.08613	-121.554	-0.07608	-121.554	-0.14716	-259.658	-0.12309	-259.658		0.0211	-0.52393	0.52663	-1.9869
-0.07819	-125.888	-0.12465	-269.24	-0.05422	-57.4646		-0.08857	-125.888	-0.07819	-125.888	-0.1496	-269.24	-0.12465	-269.24		0.02134	-0.52417	0.53242	-1.99768
-0.08028	-130.404	-0.12621	-278.823	-0.05522	-58.8379		-0.09101	-130.404	-0.08028	-130.404	-0.15204	-278.823	-0.12621	-278.823		0.02157	-0.52277	0.5382	-1.99849
-0.08233	-135.47	-0.12772	-288.894	-0.0562	-60.2243		-0.09346	-135.47	-0.08233	-135.47	-0.15449	-288.894	-0.12772	-288.894		0.0218	-0.52875	0.54399	-1.99402
-0.08444	-139.804	-0.12926	-298.781	-0.05739	-61.4145		-0.0959	-139.804	-0.08444	-139.804	-0.15693	-298.781	-0.12926	-298.781		0.02203	-0.52557	0.54978	-2.00073
-0.08646	-145.236	-0.13074	-309.157	-0.05873	-62.4695		-0.09834	-145.236	-0.08646	-145.236	-0.15937	-309.157	-0.13074	-309.157		0.02226	-0.5296	0.55556	-2.00195
-0.08855	-149.875	-0.13225	-319.289	-0.05975	-63.821		-0.10078	-149.875	-0.08855	-149.875	-0.16181	-319.289	-0.13225	-319.289		0.02249	-0.53101	0.56135	-2.00297
-0.0906	-154.94	-0.13373	-329.787	-0.06073	-65.2161		-0.10322	-154.94	-0.0906	-154.94	-0.16425	-329.787	-0.13373	-329.787		0.02273	-0.53107	0.56714	-2.00704
-0.09265	-159.945	-0.1351	-341.445	-0.06164	-66.6722		-0.10566	-159.945	-0.09265	-159.945	-0.16669	-341.445	-0.1351	-341.445		0.02296	-0.52844	0.57293	-2.01314
-0.09472	-164.828	-0.13653	-352.37	-0.06327	-67.4395		-0.1081	-164.828	-0.09472	-164.828	-0.16913	-352.37	-0.13653	-352.37		0.02319	-0.5293	0.57871	-2.01111
-0.09671	-170.626	-0.13789	-364.15	-0.06388	-69.1921		-0.11055	-170.626	-0.09671	-170.626	-0.17158	-364.15	-0.13789	-364.15		0.02342	-0.53058	0.5845	-2.01518
-0.09877	-175.631	-0.1393	-375.319	-0.06554	-69.9288		-0.11299	-175.631	-0.09877	-175.631	-0.17402	-375.319	-0.1393	-375.319		0.02365	-0.53333	0.59029	-2.01518
-0.10081	-180.88	-0.14067	-387.038	-0.06629	-71.5419		-0.11543	-180.88	-0.10081	-180.88	-0.17646	-387.038	-0.14067	-387.038		0.02388	-0.52716	0.59607	-2.02128
-0.10285	-186.068	-0.14203	-398.757				-0.11787	-186.068	-0.10285	-186.068	-0.1789	-398.757	-0.14203	-398.757		0.02411	-0.53247	0.60186	-2.01925
-0.10489	-191.317	-0.14331	-411.391				-0.12031	-191.317	-0.10489	-191.317	-0.18134	-411.391	-0.14331	-411.391		0.02435	-0.52924	0.60765	-2.02332
-0.10697	-196.017	-0.14467	-423.171				-0.12275	-196.017	-0.10697	-196.017	-0.18378	-423.171	-0.14467	-423.171		0.02458	-0.52881	0.61344	-2.01721
-0.10896	-201.815	-0.14598	-435.439				-0.12519	-201.815	-0.10896	-201.815	-0.18622	-435.439	-0.14598	-435.439		0.02481	-0.53094	0.61922	-2.01823
-0.11101	-206.942	-0.14719	-448.806				-0.12764	-206.942	-0.11101	-206.942	-0.18867	-448.806	-0.14719	-448.806		0.02504	-0.53406	0.62501	-2.01925
-0.11302	-212.497	-0.14839	-462.294				-0.13008	-212.497	-0.11302	-212.497	-0.19111	-462.294	-0.14839	-462.294		0.02527	-0.52979	0.6308	-2.02332
-0.11507	-217.562	-0.14967	-474.929				-0.13252	-217.562	-0.11507	-217.562	-0.19355	-474.929	-0.14967	-474.929		0.0255	-0.53137	0.63658	-2.02433
-0.11703	-223.91	-0.15094	-487.685				-0.13496	-223.91	-0.11703	-223.91	-0.19599	-487.685	-0.15094	-487.685		0.02573	-0.53271	0.64237	-2.03247
-0.11906	-229.159	-0.15206	-502.089				-0.1374	-229.159	-0.11906	-229.159	-0.19843	-502.089	-0.15206	-502.089		0.02597	-0.53717	0.64816	-2.03451
-0.12107	-234.835	-0.15322	-515.944				-0.13984	-234.835	-0.12107	-234.835	-0.20087	-515.944	-0.15322	-515.944		0.0262	-0.53442	0.65394	-2.04773
-0.12306	-240.634	-0.1545	-528.64				-0.14228	-240.634	-0.12306	-240.634	-0.20331	-528.64	-0.1545	-528.64		0.02643	-0.53516	0.65973	-2.05892
-0.1251	-245.822	-0.15537	-545.668				-0.14473	-245.822	-0.1251	-245.822	-0.20576	-545.668	-0.15537	-545.668		0.02666	-0.534	0.66552	-2.06807
-0.1271	-251.62	-0.15677	-556.96				-0.14717	-251.62	-0.1271	-251.62	-0.2082	-556.96	-0.15677	-556.96		0.02689	-0.53357	0.67131	-2.08028
-0.12907	-257.663	-0.15769	-573.562				-0.14961	-257.663	-0.12907	-257.663	-0.21064	-573.562	-0.15769	-573.562		0.02712	-0.53583	0.67709	-2.08944
-0.13115	-262.484	-0.15883	-587.661				-0.15205	-262.484	-0.13115	-262.484	-0.21308	-587.661	-0.15883	-587.661		0.02735	-0.53595	0.68288	-2.10164
-0.13309	-268.893	-0.15983	-603.286				-0.15449	-268.893	-0.13309	-268.893	-0.21552	-603.286	-0.15983	-603.286		0.02759	-0.53772	0.68867	-2.1108
-0.13514	-274.02	-0.1609	-618.3				-0.15693	-274.02	-0.13514	-274.02	-0.21796	-618.3	-0.1609	-618.3		0.02782	-0.53552	0.69445	-2.12199
-0.13712	-280.062	-0.16173	-635.756				-0.15937	-280.062	-0.13712	-280.062	-0.2204	-635.756	-0.16173	-635.756		0.02805	-0.53674	0.70024	-2.12301
-0.1391	-286.044	-0.16284	-650.222				-0.16181	-286.044	-0.1391	-286.044	-0.22285	-650.222	-0.16284	-650.222		0.02828	-0.54059	0.70603	-2.13013
-0.14111	-291.659	-0.16392	-665.053				-0.16426	-291.659	-0.14111	-291.659	-0.22529	-665.053	-0.16392	-665.053		0.02851	-0.53979	0.71181	-2.12301
-0.14307	-297.824	-0.16478	-682.265				-0.1667	-297.824	-0.14307	-297.824	-0.22773	-682.265	-0.16478	-682.265		0.02874	-0.53699	0.7176	-2.13013
-0.14503	-304.11	-0.16602	-695.266				-0.16914	-304.11	-0.14503	-304.11	-0.23017	-695.266	-0.16602	-695.266		0.02898	-0.53845	0.72339	-2.13725
-0.147	-310.275	-0.16674	-713.942				-0.17158	-310.275	-0.147	-310.275	-0.23261	-713.942	-0.16674	-713.942		0.02921	-0.53815	0.72918	-2.14233
-0.14902	-315.707	-0.16788	-728.103				-0.17402	-315.707	-0.14902	-315.707	-0.23505	-728.103	-0.16788	-728.103		0.02944	-0.53741	0.73496	-2.14844
-0.151	-321.75	-0.16885	-744.094				-0.17646	-321.75	-0.151	-321.75	-0.23749	-744.094	-0.16885	-744.094		0.02967	-0.53857	0.74075	-2.15454
-0.15294	-328.219	-0.16959	-762.648				-0.1789	-328.219	-0.15294	-328.219	-0.23994	-762.648	-0.16959	-762.648		0.0299	-0.53925	0.74654	-2.1637
-0.15492	-334.262	-0.17087	-775.222				-0.18135	-334.262	-0.15492	-334.262	-0.24238	-775.222	-0.17087	-775.222		0.03013	-0.54163	0.75232	-2.17285
-0.15687	-340.609	-0.17147	-795.241				-0.18379	-340.609	-0.15687	-340.609	-0.24482	-795.241	-0.17147	-795.241		0.03036	-0.54114	0.75811	-2.17997
-0.15881	-347.14	-0.17249	-810.744				-0.18623	-347.14	-0.15881	-347.14	-0.24726	-810.744	-0.17249	-810.744		0.0306	-0.54541	0.7639	-2.18608
-0.16076	-353.427	-0.1732	-829.482				-0.18867	-353.427	-0.16076	-353.427	-0.2497	-829.482	-0.1732	-829.482		0.03083	-0.54199	0.76969	-2.18913
-0.16269	-360.141	-0.17406	-846.755				-0.19111	-360.141	-0.16269	-360.141	-0.25214	-846.755	-0.17406	-846.755		0.03106	-0.54407	0.77547	-2.18811
-0.16462	-366.793	-0.17477	-865.554				-0.19355	-366.793	-0.16462	-366.793	-0.25458	-865.554	-0.17477	-865.554		0.03129	-0.53888	0.78126	-2.19014
-0.16656	-373.263	-0.17595	-879.287				-0.19599	-373.263	-0.16656	-373.263	-0.25703	-879.287	-0.17595	-879.287		0.03152	-0.54486	0.78705	-2.19625
-0.1685	-379.733	-0.17682	-896.315				-0.19844	-379.733	-0.1685	-379.733	-0.25947	-896.315	-0.17682	-896.315		0.03175	-0.54236	0.79283	-2.2054
-0.17042	-386.508	-0.17758	-914.565				-0.20088	-386.508	-0.17042	-386.508	-0.26191	-914.565	-0.17758	-914.565		0.03198	-0.54077	0.79862	-2.2227
-0.17242	-392.245	-0.17883	-927.565				-0.20332	-392.245	-0.17242	-392.245	-0.26435	-927.565	-0.17883	-927.565		0.03222	-0.54749	0.80441	-2.24609
-0.17431	-399.508	-0.1795	-946.792				-0.20576	-399.508	-0.17431	-399.508	-0.26679	-946.792	-0.1795	-946.792		0.03245	-0.5426	0.81019	-2.26847
-0.17626	-405.856	-0.18046	-962.905				-0.2082	-405.856	-0.17626	-405.856	-0.26923	-962.905	-0.18046	-962.905		0.03268	-0.54358	0.81598	-2.28475
-0.17811	-413.485	-0.18117	-981.704				-0.21064	-413.485	-0.17811	-413.485	-0.27167	-981.704	-0.18117	-981.704		0.03291	-0.55182	0.82177	-2.30713
-0.18009	-419.467	-0.18203	-998.977				-0.21308	-419.467	-0.18009	-419.467	-0.27411	-998.977	-0.18203	-998.977		0.03314	-0.54688	0.82756	-2.32137
-0.18195	-427.035	-0.18284	-1016.68				-0.21553	-427.035	-0.18195	-427.035	-0.27656	-1016.68	-0.18284	-1016.68		0.03337	-0.55072	0.83334	-2.33256
-0.1839	-433.383	-0.18309	-1040.48				-0.21797	-433.383	-0.1839	-433.383	-0.279	-1040.48	-0.18309	-1040.48		0.0336	-0.55072	0.83913	-2.33154
-0.18575	-441.073	-0.1843	-1053.91				-0.22041	-441.073	-0.18575	-441.073	-0.28144	-1053.91	-0.1843	-1053.91		0.03384	-0.54999	0.84492	-2.33561
-0.18766	-448.031	-0.18511	-1071.61				-0.22285	-448.031	-0.18766	-448.031	-0.28388	-1071.61	-0.18511	-1071.61		0.03407	-0.55505	0.8507	-2.33561
-0.18953	-455.416	-0.18553	-1093.58				-0.22529	-455.416	-0.18953	-455.416	-0.28632	-1093.58	-0.18553	-1093.58		0.0343	-0.54675	0.85649	-2.33663
-0.19145	-462.252	-0.18685	-1105.79				-0.22773	-462.252	-0.19145	-462.252	-0.28876	-1105.79	-0.18685	-1105.79		0.03453	-0.54553	0.86228	-2.32951
-0.19332	-469.577	-0.18704	-1130.2				-0.23017	-469.577	-0.19332	-469.577	-0.2912	-1130.2	-0.18704	-1130.2		0.03476	-0.55353	0.86806	-2.32646
-0.19512	-478	-0.18836	-1142.41				-0.23262	-478	-0.19512	-478	-0.29365	-1142.41	-0.18836	-1142.41		0.03499	-0.55109	0.87385	-2.32646
-0.19699	-485.324	-0.18912	-1160.72				-0.23506	-485.324	-0.19699	-485.324	-0.29609	-1160.72	-0.18912	-1160.72		0.03523	-0.55286	0.87964	-2.3173
-0.19887	-492.709	-0.18948	-1183.3				-0.2375	-492.709	-0.19887	-492.709	-0.29853	-1183.3	-0.18948	-1183.3		0.03546	-0.55078	0.88543	-2.31323
-0.2007	-500.644	-0.19024	-1201.61				-0.23994	-500.644	-0.2007	-500.644	-0.30097	-1201.61	-0.19024	-1201.61		0.03569	-0.55237	0.89121	-2.30306
-0.20253	-508.578	-0.19083	-1221.75				-0.24238	-508.578	-0.20253	-508.578	-0.30341	-1221.75	-0.19083	-1221.75		0.03592	-0.55481	0.897	-2.29797
-0.20441	-515.78	-0.19192	-1236.4				-0.24482	-515.78	-0.20441	-515.78	-0.30585	-1236.4	-0.19192	-1236.4		0.03615	-0.55255	0.90279	-2.29594
-0.20622	-524.02	-0.19268	-1254.71				-0.24726	-524.02	-0.20622	-524.02	-0.30829	-1254.71	-0.19268	-1254.71		0.03638	-0.55206	0.90857	-2.29085
-0.20807	-531.71	-0.1936	-1271.19				-0.24971	-531.71	-0.20807	-531.71	-0.31074	-1271.19	-0.1936	-1271.19		0.03661	-0.55481	0.91436	-2.28882
-0.20983	-540.622	-0.19402	-1293.17				-0.25215	-540.622	-0.20983	-540.622	-0.31318	-1293.17	-0.19402	-1293.17		0.03685	-0.55902	0.92015	-2.28373
-0.21162	-548.983	-0.19484	-1310.87				-0.25459	-548.983	-0.21162	-548.983	-0.31562	-1310.87	-0.19484	-1310.87		0.03708	-0.55164	0.92594	-2.27763
-0.21349	-556.43	-0.19542	-1331.01				-0.25703	-556.43	-0.21349	-556.43	-0.31806	-1331.01	-0.19542	-1331.01		0.03731	-0.55298	0.93172	-2.28068
-0.21523	-565.524	-0.19618	-1349.32				-0.25947	-565.524	-0.21523	-565.524	-0.3205	-1349.32	-0.19618	-1349.32		0.03754	-0.5531	0.93751	-2.28068
-0.217	-574.252	-0.19632	-1374.34				-0.26191	-574.252	-0.217	-574.252	-0.32294	-1374.34	-0.19632	-1374.34		0.03777	-0.55719	0.9433	-2.27966
-0.21878	-582.919	-0.1968	-1395.71				-0.26435	-582.919	-0.21878	-582.919	-0.32538	-1395.71	-0.1968	-1395.71		0.038	-0.55341	0.94908	-2.2817
-0.22058	-591.159						-0.2668	-591.159	-0.22058	-591.159						0.03823	-0.56104	0.95487	-2.2817
-0.22234	-600.07						-0.26924	-600.07	-0.22234	-600.07						0.03847	-0.55701	0.96066	-2.28475
-0.22404	-609.652						-0.27168	-609.652	-0.22404	-609.652						0.0387	-0.55713	0.96644	-2.28271
-0.22578	-618.808						-0.27412	-618.808	-0.22578	-618.808						0.03893	-0.55389	0.97223	-2.27661
-0.22756	-627.353						-0.27656	-627.353	-0.22756	-627.353						0.03916	-0.54858	0.97802	-2.27865
-0.22924	-637.24						-0.279	-637.24	-0.22924	-637.24						0.03939	-0.55817	0.98381	-2.27661
-0.23093	-647.067						-0.28144	-647.067	-0.23093	-647.067						0.03962	-0.55872	0.98959	-2.27458
-0.23267	-656.161						-0.28389	-656.161	-0.23267	-656.161						0.03985	-0.5614	0.99538	-2.27051
-0.23444	-664.889						-0.28633	-664.889	-0.23444	-664.889						0.04009	-0.55591	1.00117	-2.26746
-0.23603	-675.875						-0.28877	-675.875	-0.23603	-675.875						0.04032	-0.55737	1.00695	-2.26847
-0.23775	-685.336						-0.29121	-685.336	-0.23775	-685.336						0.04055	-0.55457	1.01274	-2.26949
-0.23944	-695.102						-0.29365	-695.102	-0.23944	-695.102						0.04078	-0.55688	1.01853	-2.26034
-0.24103	-706.149						-0.29609	-706.149	-0.24103	-706.149						0.04101	-0.55371	1.02431	-2.25627
-0.24265	-716.769						-0.29853	-716.769	-0.24265	-716.769						0.04124	-0.56018	1.0301	-2.25728
-0.24442	-725.497						-0.30098	-725.497	-0.24442	-725.497						0.04148	-0.55951	1.03589	-2.25321
-0.2459	-737.948						-0.30342	-737.948	-0.2459	-737.948						0.04171	-0.56128	1.04168	-2.25423
-0.24755	-748.202						-0.30586	-748.202	-0.24755	-748.202						0.04194	-0.56659	1.04746	-2.24813
-0.2492	-758.517						-0.3083	-758.517	-0.2492	-758.517						0.04217	-0.56671	1.05325	-2.24202
-0.2508	-769.503						-0.31074	-769.503	-0.2508	-769.503						0.0424	-0.56348	1.05904	-2.23592
-0.25231	-781.588						-0.31318	-781.588	-0.25231	-781.588						0.04263	-0.56366	1.06482	-2.23185
-0.25385	-793.246						-0.31562	-793.246	-0.25385	-793.246						0.04286	-0.55981	1.07061	-2.22473
-0.25546	-804.049						-0.31806	-804.049	-0.25546	-804.049						0.0431	-0.56842	1.0764	-2.22066
-0.25704	-815.219						-0.32051	-815.219	-0.25704	-815.219						0.04333	-0.56592	1.08219	-2.22066
-0.25861	-826.571						-0.32295	-826.571	-0.25861	-826.571						0.04356	-0.56842	1.08797	-2.21863
-0.26005	-839.511						-0.32539	-839.511	-0.26005	-839.511						0.04379	-0.56207	1.09376	-2.21456
-0.26162	-850.924						-0.32783	-850.924	-0.26162	-850.924						0.04402	-0.56921	1.09955	-2.21252
-0.26314	-862.887						-0.33027	-862.887	-0.26314	-862.887						0.04425	-0.56787	1.10533	-2.21354
-0.2646	-875.583						-0.33271	-875.583	-0.2646	-875.583						0.04448	-0.57275	1.11112	-2.20744
-0.26605	-888.522						-0.33515	-888.522	-0.26605	-888.522						0.04472	-0.56091	1.11691	-2.20744
-0.2675	-901.4						-0.3376	-901.4	-0.2675	-901.4						0.04495	-0.56073	1.12269	-2.21151
-0.26898	-913.791						-0.34004	-913.791	-0.26898	-913.791						0.04518	-0.565	1.12848	-2.20642
-0.2705	-925.753						-0.34248	-925.753	-0.2705	-925.753						0.04541	-0.56097	1.13427	-2.20337
-0.27181	-940.463						-0.34492	-940.463	-0.27181	-940.463						0.04564	-0.56622	1.14006	-2.20235
-0.27321	-954.074						-0.34736	-954.074	-0.27321	-954.074						0.04587	-0.57019	1.14584	-2.2054
-0.27461	-967.501						-0.3498	-967.501	-0.27461	-967.501						0.0461	-0.56763	1.15163	-2.1993
-0.27598	-981.479						-0.35224	-981.479	-0.27598	-981.479						0.04634	-0.56696	1.15742	-2.20032
-0.27728	-996.249						-0.35469	-996.249	-0.27728	-996.249						0.04657	-0.56421	1.1632	-2.19523
-0.27855	-1011.51						-0.35713	-1011.51	-0.27855	-1011.51						0.0468	-0.57092	1.16899	-2.19828
-0.28	-1024.33						-0.35957	-1024.33	-0.28	-1024.33						0.04703	-0.57037	1.17478	-2.19727
-0.28127	-1039.58						-0.36201	-1039.58	-0.28127	-1039.58						0.04726	-0.56647	1.18056	-2.20235
-0.28258	-1054.23						-0.36445	-1054.23	-0.28258	-1054.23						0.04749	-0.56689	1.18635	-2.19218
																0.04773	-0.56927	1.19214	-2.1932
																0.04796	-0.56598	1.19793	-2.18506
																0.04819	-0.56403	1.20371	-2.18709
																0.04842	-0.56384	1.2095	-2.18404
																0.04865	-0.56805	1.21529	-2.19014
																0.04888	-0.56427	1.22107	-2.19116
																0.04911	-0.56689	1.22686	-2.19218
																0.04935	-0.56219	1.23265	-2.18201
																0.04958	-0.56549	1.23844	-2.18302
																0.04981	-0.56531	1.24422	-2.18201
																0.05004	-0.56805	1.25001	-2.17896
																0.05027	-0.5697	1.2558	-2.18302
																0.0505	-0.56982	1.26158	-2.18099
																0.05073	-0.57166	1.26737	-2.17997
																0.05097	-0.5636	1.27316	-2.18201
																0.0512	-0.56488	1.27894	-2.18099
																0.05143	-0.5661	1.28473	-2.18201
																0.05166	-0.56903	1.29052	-2.18404
																0.05189	-0.56665	1.29631	-2.18709
																0.05212	-0.57092	1.30209	-2.18811
																0.05235	-0.57166	1.30788	-2.18201
																0.05259	-0.5722	1.31367	-2.19218
																0.05282	-0.56805	1.31945	-2.19625
																0.05305	-0.57043	1.32524	-2.19421
																0.05328	-0.56946	1.33103	-2.1932
																0.05351	-0.57526	1.33681	-2.19116
																0.05374	-0.57117	1.3426	-2.18404
																0.05398	-0.57776	1.34839	-2.18608
																0.05421	-0.57495	1.35418	-2.18811
																0.05444	-0.5744	1.35996	-2.18404
																0.05467	-0.57257	1.36575	-2.18404
																0.0549	-0.57141	1.37154	-2.18201
																0.05513	-0.57544	1.37732	-2.18506
																0.05536	-0.58038	1.38311	-2.18302
																0.0556	-0.5755	1.3889	-2.17794
																0.05583	-0.57849	1.39469	-2.1759
																0.05606	-0.57733	1.40047	-2.17489
																0.05629	-0.57996	1.40626	-2.17285
																0.05652	-0.57593	1.41205	-2.16675
																0.05675	-0.5799	1.41783	-2.16777
																0.05698	-0.58612	1.42362	-2.16471
																0.05722	-0.57819	1.42941	-2.16166
																0.05745	-0.57947	1.43519	-2.16064
																0.05768	-0.58289	1.44098	-2.15352
																0.05791	-0.58234	1.44677	-2.15149
																0.05814	-0.58197	1.45256	-2.14844
																0.05837	-0.57825	1.45834	-2.14539
																0.0586	-0.57513	1.46413	-2.14335
																0.05884	-0.58246	1.46992	-2.14233
																0.05907	-0.58716	1.4757	-2.1464
																0.0593	-0.58466	1.48149	-2.13928
																0.05953	-0.5824	1.48728	-2.13826
																0.05976	-0.58569	1.49306	-2.13725
																0.05999	-0.58759	1.49885	-2.13826
																0.06023	-0.58722	1.50464	-2.13623
																0.06046	-0.58502	1.51043	-2.13623
																0.06069	-0.58588	1.51621	-2.1342
																0.06092	-0.58722	1.522	-2.12911
																0.06115	-0.59351	1.52779	-2.12708
																0.06138	-0.59058	1.53357	-2.12504
																0.06161	-0.59106	1.53936	-2.12402
																0.06185	-0.59149	1.54515	-2.11995
																0.06208	-0.59052	1.55094	-2.13013
																0.06231	-0.58728	1.55672	-2.13318
																0.06254	-0.59369	1.56251	-2.13114
																0.06277	-0.5921	1.5683	-2.12911
																0.063	-0.59143	1.57408	-2.12708
																0.06323	-0.59338	1.57987	-2.12402
																0.06347	-0.59247	1.58566	-2.12504
																0.0637	-0.5921	1.59144	-2.12199
																0.06393	-0.59552	1.59723	-2.11894
																0.06416	-0.59235	1.60302	-2.1169
																0.06439	-0.591	1.60881	-2.11589
																0.06462	-0.59662	1.61459	-2.11792
																0.06485	-0.59149	1.62038	-2.11995
																0.06509	-0.59271	1.62617	-2.11182
																0.06532	-0.59344	1.63195	-2.11182
																0.06555	-0.59845	1.63774	-2.11385
																0.06578	-0.59723	1.64353	-2.12097
																0.06601	-0.60004	1.64931	-2.12301
																0.06624	-0.60303	1.6551	-2.1342
																0.06648	-0.60254	1.66089	-2.14233
																0.06671	-0.6012	1.66668	-2.15149
																0.06694	-0.6004	1.67246	-2.15658
																0.06717	-0.59857	1.67825	-2.16573
																0.0674	-0.60162	1.68404	-2.17489
																0.06763	-0.6037	1.68982	-2.17896
																0.06786	-0.6076	1.69561	-2.18404
																0.0681	-0.60559	1.7014	-2.19116
																0.06833	-0.60675	1.70719	-2.19116
																0.06856	-0.599	1.71297	-2.19421
																0.06879	-0.60541	1.71876	-2.19523
																0.06902	-0.60608	1.72455	-2.19625
																0.06925	-0.60382	1.73033	-2.20032
																0.06948	-0.60419	1.73612	-2.20337
																0.06972	-0.61023	1.74191	-2.20947
																0.06995	-0.60571	1.74769	-2.21354
																0.07018	-0.60077	1.75348	-2.21863
																0.07041	-0.60553	1.75927	-2.22778
																0.07064	-0.60742	1.76506	-2.23287
																0.07087	-0.60754	1.77084	-2.2288
																0.0711	-0.60486	1.77663	-2.22982
																0.07134	-0.61005	1.78242	-2.2349
																0.07157	-0.60651	1.7882	-2.24202
																0.0718	-0.60602	1.79399	-2.24915
																0.07203	-0.60822	1.79978	-2.27051
																0.07226	-0.61157	1.80556	-2.29289
																0.07249	-0.60657	1.81135	-2.31425
																0.07273	-0.61261	1.81714	-2.33663
																0.07296	-0.6131	1.82293	-2.35291
																0.07319	-0.61365	1.82871	-2.36206
																0.07342	-0.61163	1.8345	-2.36206
																0.07365	-0.61462	1.84029	-2.36511
																0.07388	-0.61652	1.84607	-2.36104
																0.07411	-0.61548	1.85186	-2.35901
																0.07435	-0.61328	1.85765	-2.35596
																0.07458	-0.61627	1.86344	-2.35494
																0.07481	-0.61548	1.86922	-2.34985
																0.07504	-0.61908	1.87501	-2.34477
																0.07527	-0.62012	1.8808	-2.34172
																0.0755	-0.61768	1.88658	-2.33866
																0.07573	-0.62177	1.89237	-2.33256
																0.07597	-0.62427	1.89816	-2.32646
																0.0762	-0.61859	1.90394	-2.32239
																0.07643	-0.6203	1.90973	-2.31934
																0.07666	-0.62354	1.91552	-2.31323
																0.07689	-0.62134	1.92131	-2.3112
																0.07712	-0.61804	1.92709	-2.3112
																0.07735	-0.62543	1.93288	-2.30713
																0.07759	-0.61823	1.93867	-2.30611
																0.07782	-0.62549	1.94445	-2.30713
																0.07805	-0.62524	1.95024	-2.30408
																0.07828	-0.62701	1.95603	-2.30408
																0.07851	-0.62262	1.96181	-2.29899
																0.07874	-0.62225	1.9676	-2.29899
																0.07898	-0.62439	1.97339	-2.29492
																0.07921	-0.62744	1.98497	-1.15855
																0.07944	-0.62439	1.99654	-1.14512
																0.07967	-0.62671	2.00811	-1.15245
																0.0799	-0.62665	2.01969	-1.14136
																0.08013	-0.62738	2.03126	-1.13729
																0.08036	-0.62946	2.04284	-1.14319
																0.0806	-0.63049	2.05441	-1.15234
																0.08083	-0.62531	2.06598	-1.1615
																0.08106	-0.62762	2.07756	-1.17401
																0.08129	-0.62738	2.08913	-1.18642
																0.08152	-0.63141	2.10071	-1.19792
																0.08175	-0.63153	2.11228	-1.21938
																0.08198	-0.62738	2.12385	-1.24207
																0.08222	-0.62988	2.13543	-1.26068
																0.08245	-0.62891	2.147	-1.2735
																0.08268	-0.63385	2.15858	-1.28215
																0.08291	-0.6355	2.17015	-1.29567
																0.08314	-0.6369	2.18172	-1.30605
																0.08337	-0.63574	2.1933	-1.31816
																0.0836	-0.6344	2.20487	-1.32945
																0.08384	-0.63727	2.21645	-1.34298
																0.08407	-0.63306	2.22802	-1.3504
																0.0843	-0.63672	2.2396	-1.3561
																0.08453	-0.63525	2.25117	-1.36861
																0.08476	-0.63385	2.26274	-1.37431
																0.08499	-0.63562	2.27432	-1.38265
																0.08523	-0.64172	2.28589	-1.38936
																0.08546	-0.64386	2.29747	-1.39384
																0.08569	-0.63837	2.30904	-1.39486
																0.08592	-0.63831	2.32061	-1.39974
																0.08615	-0.63959	2.33219	-1.40188
																0.08638	-0.63928	2.34376	-1.39516
																0.08661	-0.63879	2.35534	-1.39801
																0.08685	-0.64313	2.36691	-1.40259
																0.08708	-0.64301	2.37848	-1.40432
																0.08731	-0.64258	2.39006	-1.40879
																0.08754	-0.63904	2.40163	-1.40666
																0.08777	-0.64111	2.41321	-1.41378
																0.088	-0.64417	2.42478	-1.41215
																0.08823	-0.64624	2.43635	-1.42527
																0.08847	-0.64661	2.44793	-1.42883
																0.0887	-0.64795	2.4595	-1.4328
																0.08893	-0.64673	2.47108	-1.43921
																0.08916	-0.64453	2.48265	-1.44908
																0.08939	-0.64178	2.49422	-1.46301
																0.08962	-0.646	2.5058	-1.47868
																0.08985	-0.64709	2.51737	-1.48448
																0.09009	-0.64941	2.52895	-1.50116
																0.09032	-0.64819	2.54052	-1.52049
																0.09055	-0.64459	2.5521	-1.53971
																0.09078	-0.64856	2.56367	-1.55131
																0.09101	-0.64417	2.57524	-1.57186
																0.09124	-0.64984	2.58682	-1.59709
																0.09148	-0.6496	2.59839	-1.61275
																0.09171	-0.64532	2.60997	-1.6275
																0.09194	-0.64581	2.62154	-1.64897
																0.09217	-0.65411	2.63311	-1.67674
																0.0924	-0.6507	2.64469	-1.70685
																0.09263	-0.65253	2.65626	-1.75425
																0.09286	-0.65326	2.66784	-1.804
																0.0931	-0.65143	2.67941	-1.85649
																0.09333	-0.6554	2.69098	-1.87734
																0.09356	-0.65417	2.70256	-1.87408
																0.09379	-0.65234	2.71413	-1.87164
																0.09402	-0.65002	2.72571	-1.87836
																0.09425	-0.65442	2.73728	-1.875
																0.09448	-0.64984	2.74885	-1.87897
																0.09472	-0.65344	2.76043	-1.88772
																0.09495	-0.65424	2.772	-1.5036
																0.09518	-0.65143	2.78358	-1.56169
																0.09541	-0.65747	2.79515	-1.61723
																0.09564	-0.65485	2.80672	-1.64673
																0.09587	-0.66193	2.8183	-1.6805
																0.0961	-0.66022	2.82987	-1.70797
																0.09634	-0.66211	2.84145	-1.70797
																0.09657	-0.65857	2.85302	-1.73136
																0.0968	-0.65619	2.8646	-1.74255
																0.09703	-0.66229	2.87617	-1.7568
																0.09726	-0.66016	2.88774	-1.75985
																0.09749	-0.6593	2.89932	-1.76799
																0.09773	-0.66382	2.91089	-1.77917
																0.09796	-0.66418	2.92247	-1.78731
																0.09819	-0.65771	2.93404	-1.7985
																0.09842	-0.66095	2.94561	-1.80054
																0.09865	-0.66046	2.95719	-1.80257
																0.09888	-0.66296	2.96876	-1.81478
																0.09911	-0.66089	2.98034	-1.81986
																0.09935	-0.66467	2.99191	-1.82699
																0.09958	-0.66357	3.00348	-1.82699
																0.09981	-0.66504	3.01506	-1.82902
																0.10004	-0.66321	3.02663	-1.83105
																0.10027	-0.66315	3.03821	-1.83105
																0.1005	-0.66382	3.04978	-1.82699
																0.10073	-0.66284	3.06135	-1.82699
																0.10097	-0.66504	3.07293	-1.83105
																0.1012	-0.66248	3.0845	-1.83512
																0.10143	-0.66534	3.09608	-1.83614
																0.10166	-0.65942	3.10765	-1.83614
																0.10189	-0.66327	3.11922	-1.84123
																0.10212	-0.66522	3.1308	-1.85343
																0.10235	-0.66089	3.14237	-1.85852
																0.10259	-0.66608	3.15395	-1.86157
																0.10282	-0.66504	3.16552	-1.86157
																0.10305	-0.66846	3.1771	-1.86768
																0.10328	-0.66638	3.18867	-1.87174
																0.10351	-0.66742	3.20024	-1.87276
																0.10374	-0.67059	3.21182	-1.87683
																0.10398	-0.66772	3.22339	-1.89209
																0.10421	-0.66663	3.23497	-1.90125
																0.10444	-0.66888	3.24654	-1.89921
																0.10467	-0.66565	3.25811	-1.89819
																0.1049	-0.67047	3.26969	-1.89718
																0.10513	-0.66907	3.28126	-1.90328
																0.10536	-0.66772	3.29284	-1.90328
																0.1056	-0.6701	3.30441	-1.89616
																0.10583	-0.67096	3.31598	-1.90023
																0.10606	-0.66931	3.32756	-1.89616
																0.10629	-0.66931	3.33913	-1.89209
																0.10652	-0.67096	3.35071	-1.88802
																0.10675	-0.67029	3.36228	-1.887
																0.10698	-0.67035	3.37385	-1.887
																0.10722	-0.66937	3.38543	-1.88599
																0.10745	-0.66754	3.397	-1.88802
																0.10768	-0.6712	3.40858	-1.89311
																0.10791	-0.67084	3.42015	-1.89006
																0.10814	-0.6731	3.43172	-1.89412
																0.10837	-0.67078	3.4433	-1.90023
																0.1086	-0.67126	3.45487	-1.90125
																0.10884	-0.67206	3.46645	-1.90226
																0.10907	-0.67529	3.47802	-1.90531
																0.1093	-0.67346	3.4896	-1.92159
																0.10953	-0.67535	3.50117	-1.9399
																0.10976	-0.67554	3.51274	-1.95618
																0.10999	-0.67773	3.52432	-1.97347
																0.11023	-0.67352	3.53589	-1.98568
																0.11046	-0.67633	3.54747	-2.00704
																0.11069	-0.67822	3.55904	-2.03552
																0.11092	-0.67773	3.57061	-2.05587
																0.11115	-0.67523	3.58219	-2.07723
																0.11138	-0.67651	3.59376	-2.1047
																0.11161	-0.67896	3.60534	-2.13013
																0.11185	-0.6778	3.61691	-2.14844
																0.11208	-0.67896	3.62848	-2.18811
																0.11231	-0.67871	3.64006	-2.2288
																0.11254	-0.67712	3.65163	-2.27559
																0.11277	-0.68378	3.66321	-2.30509
																0.113	-0.68231	3.67478	-2.30001
																0.11323	-0.68103	3.68635	-2.2878
																0.11347	-0.68024	3.69793	-2.29085
																0.1137	-0.68036	3.7095	-2.28577
																0.11393	-0.68231	3.72108	-2.2817
																0.11416	-0.68243	3.73265	-2.28271
																0.11439	-0.68207	3.74422	-2.27458
																0.11462	-0.67822	3.7558	-2.27051
																0.11485	-0.68146	3.76737	-2.26644
																0.11509	-0.68384	3.77895	-2.26644
																0.11532	-0.67926	3.79052	-2.26746
																0.11555	-0.68286	3.8021	-2.26847
																0.11578	-0.68091	3.81367	-2.26746
																0.11601	-0.68329	3.82524	-2.2583
																0.11624	-0.68439	3.83682	-2.23389
																0.11648	-0.68054	3.84839	-2.21863
																0.11671	-0.68921	3.85997	-2.19828
																0.11694	-0.68689	3.87154	-2.18709
																0.11717	-0.68243	3.88311	-2.17794
																0.1174	-0.68805	3.89469	-2.1759
																0.11763	-0.68903	3.90626	-2.16573
																0.11786	-0.68652	3.91784	-2.15861
																0.1181	-0.68866	3.92941	-2.15352
																0.11833	-0.68744	3.94098	-2.15149
																0.11856	-0.68335	3.95256	-2.14233
																0.11879	-0.68512	3.96413	-2.14132
																0.11902	-0.68542	3.97571	-2.13521
																0.11925	-0.68274	3.98728	-2.12809
																0.11948	-0.68622	3.99885	-2.12708
																0.11972	-0.68237	4.01043	-2.12199
																0.11995	-0.68921	4.022	-2.11995
																0.12018	-0.68921	4.03358	-2.1169
																0.12041	-0.68872	4.04515	-2.1108
																0.12064	-0.68982	4.05672	-2.10876
																0.12087	-0.6889	4.0683	-2.10571
																0.1211	-0.68976	4.07987	-2.10063
																0.12134	-0.69189	4.09145	-2.09554
																0.12157	-0.68994	4.10302	-2.09045
																0.1218	-0.68738	4.1146	-2.0874
																0.12203	-0.68854	4.12617	-2.08232
																0.12226	-0.69446	4.13774	-2.0813
																0.12249	-0.69141	4.14932	-2.07113
																0.12273	-0.69244	4.16089	-2.06299
																0.12296	-0.69226	4.17247	-2.05688
																0.12319	-0.68964	4.18404	-2.05383
																0.12342	-0.69196	4.19561	-2.05282
																0.12365	-0.6944	4.20719	-2.0518
																0.12388	-0.69299	4.21876	-2.04366
																0.12411	-0.69263	4.23034	-2.04163
																0.12435	-0.6933	4.24191	-2.04163
																0.12458	-0.69336	4.25348	-2.04569
																0.12481	-0.69409	4.26506	-2.04569
																0.12504	-0.69519	4.27663	-2.04569
																0.12527	-0.69757	4.28821	-2.04264
																0.1255	-0.69672	4.29978	-2.04061
																0.12573	-0.69434	4.31135	-2.03247
																0.12597	-0.69476	4.32293	-2.02738
																0.1262	-0.69678	4.3345	-2.02637
																0.12643	-0.69617	4.34608	-2.01314
																0.12666	-0.69574	4.35765	-2.01009
																0.12689	-0.6944	4.36922	-2.00704
																0.12712	-0.69696	4.3808	-2.00704
																0.12735	-0.69684	4.39237	-2.005
																0.12759	-0.69666	4.40395	-1.9928
																0.12782	-0.70013	4.41552	-1.98873
																0.12805	-0.69629	4.4271	-1.98263
																0.12828	-0.69922	4.43867	-1.97652
																0.12851	-0.69861	4.45024	-1.97347
																0.12874	-0.70026	4.46182	-1.9694
																0.12898	-0.69794	4.47339	-1.96838
																0.12921	-0.7005	4.48497	-1.97042
																0.12944	-0.69879	4.49654	-1.98568
																0.12967	-0.70184	4.50811	-2.00094
																0.1299	-0.69928	4.51969	-2.01111
																0.13013	-0.70081	4.53126	-2.02433
																0.13036	-0.69952	4.54284	-2.03552
																0.1306	-0.69989	4.55441	-2.04773
																0.13083	-0.7019	4.56598	-2.06197
																0.13106	-0.70282	4.57756	-2.06909
																0.13129	-0.69958	4.58913	-2.08537
																0.13152	-0.70209	4.60071	-2.10368
																0.13175	-0.7019	4.61228	-2.12097
																0.13198	-0.70154	4.62385	-2.1464
																0.13222	-0.70239	4.63543	-2.17896
																0.13245	-0.70294	4.647	-2.21354
																0.13268	-0.7027	4.65858	-2.24813
																0.13291	-0.7038	4.67015	-2.26542
																0.13314	-0.70209	4.68172	-2.2522
																0.13337	-0.70398	4.6933	-2.23287
																0.1336	-0.70355	4.70487	-2.21659
																0.13384	-0.70264	4.71645	-2.19727
																0.13407	-0.70264	4.72802	-2.17896
																0.1343	-0.70288	4.7396	-2.16166
																0.13453	-0.70453	4.75117	-2.13928
																0.13476	-0.70435	4.76274	-2.12402
																0.13499	-0.70538	4.77432	-2.11385
																0.13523	-0.70581	4.78589	-2.09961
																0.13546	-0.70654	4.79747	-2.09249
																0.13569	-0.70575	4.80904	-2.08333
																0.13592	-0.70599	4.82061	-2.06909
																0.13615	-0.7074	4.83219	-2.05485
																0.13638	-0.70801	4.84376	-2.04569
																0.13661	-0.70874	4.85534	-2.03451
																0.13685	-0.70892	4.86691	-2.02637
																0.13708	-0.7099	4.87848	-2.01213
																0.13731	-0.71088	4.90163	-1.92973
																0.13754	-0.71063	4.91321	-1.86157
																0.13777	-0.70844	4.92478	-1.80766
																0.138	-0.70959	4.93635	-1.76697
																0.13823	-0.71045	4.94793	-1.7334
																0.13847	-0.71307	4.9595	-1.71
																0.1387	-0.71082	4.97108	-1.69576
																0.13893	-0.71216	4.98265	-1.68254
																0.13916	-0.71307	4.99422	-1.66423
																0.13939	-0.7113	5.0058	-1.66046
																0.13962	-0.71069	5.01737	-1.65426
																0.13985	-0.70905	5.02895	-1.651
																0.14009	-0.71259	5.04052	-1.65212
																0.14032	-0.7121	5.0521	-1.63737
																0.14055	-0.71375	5.06367	-1.64185
																0.14078	-0.71307	5.07524	-1.64561
																0.14101	-0.71387	5.08682	-1.65283
																0.14124	-0.71417	5.09839	-1.6566
																0.14148	-0.71301	5.10997	-1.64907
																0.14171	-0.71844	5.12154	-1.65059
																0.14194	-0.71472	5.13311	-1.65354
																0.14217	-0.71448	5.14469	-1.65456
																0.1424	-0.71216	5.15626	-1.65222
																0.14263	-0.71442	5.16784	-1.65863
																0.14286	-0.71588	5.17941	-1.65995
																0.1431	-0.71735	5.19098	-1.67063
																0.14333	-0.71674	5.20256	-1.68162
																0.14356	-0.71667	5.21413	-1.67898
																0.14379	-0.71832	5.22571	-1.67002
																0.14402	-0.71838	5.23728	-1.66514
																0.14425	-0.72113	5.24885	-1.66229
																0.14448	-0.71954	5.26043	-1.6511
																0.14472	-0.71899
																0.14495	-0.72034
																0.14518	-0.71936
																0.14541	-0.71979
																0.14564	-0.71948
																0.14587	-0.72223
																0.1461	-0.72186
																0.14634	-0.72186
																0.14657	-0.72205
																0.1468	-0.72272
																0.14703	-0.72357
																0.14726	-0.72321
																0.14749	-0.72034
																0.14773	-0.7251
																0.14796	-0.72314
																0.14819	-0.72272
																0.14842	-0.72302
																0.14865	-0.72113
																0.14888	-0.72327
																0.14911	-0.72296
																0.14935	-0.72101
																0.14958	-0.72211
																0.14981	-0.72028
																0.15004	-0.72247
																0.15027	-0.72382
																0.1505	-0.72363
																0.15073	-0.72278
																0.15097	-0.72485
																0.1512	-0.72186
																0.15143	-0.72394
																0.15166	-0.72485
																0.15189	-0.72247
																0.15212	-0.72479
																0.15235	-0.72607
																0.15259	-0.72571
																0.15282	-0.72491
																0.15305	-0.72589
																0.15328	-0.72583
																0.15351	-0.72485
																0.15374	-0.72754
																0.15398	-0.72742
																0.15421	-0.72699
																0.15444	-0.72705
																0.15467	-0.72729
																0.1549	-0.72632
																0.15513	-0.7287
																0.15536	-0.72876
																0.1556	-0.73035
																0.15583	-0.72974
																0.15606	-0.73077
																0.15629	-0.73145
																0.15652	-0.73029
																0.15675	-0.73047
																0.15698	-0.73181
																0.15722	-0.73163
																0.15745	-0.73206
																0.15768	-0.73541
																0.15791	-0.73364
																0.15814	-0.73578
																0.15837	-0.73462
																0.1586	-0.73206
																0.15884	-0.73499
																0.15907	-0.73462
																0.1593	-0.73529
																0.15953	-0.73645
																0.15976	-0.73639
																0.15999	-0.73602
																0.16023	-0.73633
																0.16046	-0.73761
																0.16069	-0.73737
																0.16092	-0.73749
																0.16115	-0.73822
																0.16138	-0.7403
																0.16161	-0.73987
																0.16185	-0.73907
																0.16208	-0.73999
																0.16231	-0.74078
																0.16254	-0.73804
																0.16277	-0.74023
																0.163	-0.74213
																0.16323	-0.73987
																0.16347	-0.73969
																0.1637	-0.74243
																0.16393	-0.74146
																0.16416	-0.74438
																0.16439	-0.74176
																0.16462	-0.74133
																0.16485	-0.7428
																0.16509	-0.74316
																0.16532	-0.74225
																0.16555	-0.74182
																0.16578	-0.74323
																0.16601	-0.74298
																0.16624	-0.74512
																0.16648	-0.74066
																0.16671	-0.74561
																0.16694	-0.74451
																0.16717	-0.7442
																0.1674	-0.74585
																0.16763	-0.74487
																0.16786	-0.74579
																0.1681	-0.74542
																0.16833	-0.74542
																0.16856	-0.74634
																0.16879	-0.74786
																0.16902	-0.74738
																0.16925	-0.74841
																0.16948	-0.74756
																0.16972	-0.75043
																0.16995	-0.74634
																0.17018	-0.74829
																0.17041	-0.74902
																0.17064	-0.74896
																0.17087	-0.74976
																0.1711	-0.74969
																0.17134	-0.74988
																0.17157	-0.7511
																0.1718	-0.75122
																0.17203	-0.75146
																0.17226	-0.75159
																0.17249	-0.75098
																0.17273	-0.7533
																0.17296	-0.75171
																0.17319	-0.7536
																0.17342	-0.75201
																0.17365	-0.75323
																0.17388	-0.75238
																0.17411	-0.75433
																0.17435	-0.75348
																0.17458	-0.75464
																0.17481	-0.75537
																0.17504	-0.75616
																0.17527	-0.75653
																0.1755	-0.75671
																0.17573	-0.7572
																0.17597	-0.75873
																0.1762	-0.75885
																0.17643	-0.75909
																0.17666	-0.75983
																0.17689	-0.76111
																0.17712	-0.76019
																0.17735	-0.75922
																0.17759	-0.76019
																0.17782	-0.76044
																0.17805	-0.76086
																0.17828	-0.7605
																0.17851	-0.75958
																0.17874	-0.76215
																0.17898	-0.75995
																0.17921	-0.76074
																0.17944	-0.76105
																0.17967	-0.76147
																0.1799	-0.76233
																0.18013	-0.75977
																0.18036	-0.76208
																0.1806	-0.76294
																0.18083	-0.7644
																0.18106	-0.76355
																0.18129	-0.76434
																0.18152	-0.76184
																0.18175	-0.7655
																0.18198	-0.76538
																0.18222	-0.76581
																0.18245	-0.76727
																0.18268	-0.76599
																0.18291	-0.76605
																0.18314	-0.76746
																0.18337	-0.76678
																0.1836	-0.7688
																0.18384	-0.76746
																0.18407	-0.77087
																0.1843	-0.77026
																0.18453	-0.77234
																0.18476	-0.76904
																0.18499	-0.76953
																0.18523	-0.77106
																0.18546	-0.76971
																0.18569	-0.77081
																0.18592	-0.77094
																0.18615	-0.77026
																0.18638	-0.77136
																0.18661	-0.77057
																0.18685	-0.77191
																0.18708	-0.76996
																0.18731	-0.77039
																0.18754	-0.77228
																0.18777	-0.77264
																0.188	-0.77374
																0.18823	-0.77307
																0.18847	-0.77563
																0.1887	-0.77496
																0.18893	-0.7757
																0.18916	-0.77576
																0.18939	-0.77576
																0.18962	-0.77747
																0.18985	-0.77686
																0.19009	-0.77649
																0.19032	-0.77734
																0.19055	-0.77869
																0.19078	-0.77765
																0.19101	-0.77826
																0.19124	-0.77863
																0.19148	-0.77808
																0.19171	-0.77924
																0.19194	-0.77954
																0.19217	-0.77777
																0.1924	-0.77979
																0.19263	-0.77972
																0.19286	-0.78064
																0.1931	-0.77911
																0.19333	-0.78143
																0.19356	-0.78082
																0.19379	-0.78107
																0.19402	-0.78101
																0.19425	-0.78113
																0.19448	-0.78186
																0.19472	-0.7818
																0.19495	-0.78357
																0.19518	-0.78394
																0.19541	-0.78473
																0.19564	-0.78345
																0.19587	-0.78455
																0.1961	-0.7851
																0.19634	-0.78558
																0.19657	-0.78558
																0.1968	-0.78448
																0.19703	-0.78583
																0.19726	-0.78644
																0.19749	-0.78607
																0.19773	-0.78674
																0.19796	-0.78687
																0.19819	-0.78601
																0.19842	-0.7854
																0.19865	-0.78613
																0.19888	-0.78668
																0.19911	-0.78809
																0.19935	-0.78864
																0.19958	-0.78772
																0.19981	-0.78809
																0.20004	-0.78845
																0.20027	-0.789
																0.2005	-0.78882
																0.20073	-0.78967
																0.20097	-0.789
																0.2012	-0.78937
																0.20143	-0.79156
																0.20166	-0.78961
																0.20189	-0.79138
																0.20212	-0.79114
																0.20235	-0.79071
																0.20259	-0.7926
																0.20282	-0.79083
																0.20305	-0.7926
																0.20328	-0.79211
																0.20351	-0.7937
																0.20374	-0.79303
																0.20398	-0.79291
																0.20421	-0.79419
																0.20444	-0.79486
																0.20467	-0.79462
																0.2049	-0.79407
																0.20513	-0.79321
																0.20536	-0.79156
																0.2056	-0.79456
																0.20583	-0.79468
																0.20606	-0.79462
																0.20629	-0.79486
																0.20652	-0.79498
																0.20675	-0.79504
																0.20698	-0.79443
																0.20722	-0.79675
																0.20745	-0.79541
																0.20768	-0.79675
																0.20791	-0.79541
																0.20814	-0.79846
																0.20837	-0.79755
																0.2086	-0.79724
																0.20884	-0.79449
																0.20907	-0.7981
																0.2093	-0.7981
																0.20953	-0.79846
																0.20976	-0.79797
																0.20999	-0.79608
																0.21023	-0.79913
																0.21046	-0.79871
																0.21069	-0.79883
																0.21092	-0.79895
																0.21115	-0.80054
																0.21138	-0.79938
																0.21161	-0.80048
																0.21185	-0.80121
																0.21208	-0.80267
																0.21231	-0.80249
																0.21254	-0.80182
																0.21277	-0.80176
																0.213	-0.80042
																0.21323	-0.80225
																0.21347	-0.80035
																0.2137	-0.80304
																0.21393	-0.80304
																0.21416	-0.8028
																0.21439	-0.80432
																0.21462	-0.8042
																0.21485	-0.80414
																0.21509	-0.80292
																0.21532	-0.80396
																0.21555	-0.80359
																0.21578	-0.80444
																0.21601	-0.80524
																0.21624	-0.80518
																0.21648	-0.80322
																0.21671	-0.80463
																0.21694	-0.80603
																0.21717	-0.80566
																0.2174	-0.80524
																0.21763	-0.80463
																0.21786	-0.80646
																0.2181	-0.80402
																0.21833	-0.80573
																0.21856	-0.8042
																0.21879	-0.8053
																0.21902	-0.80585
																0.21925	-0.80518
																0.21948	-0.8056
																0.21972	-0.80695
																0.21995	-0.80682
																0.22018	-0.80731
																0.22041	-0.8064
																0.22064	-0.80652
																0.22087	-0.80701
																0.2211	-0.80634
																0.22134	-0.80829
																0.22157	-0.80634
																0.2218	-0.80731
																0.22203	-0.8075
																0.22226	-0.80774
																0.22249	-0.80597
																0.22273	-0.80573
																0.22296	-0.80658
																0.22319	-0.80597
																0.22342	-0.80743
																0.22365	-0.80682
																0.22388	-0.80701
																0.22411	-0.80524
																0.22435	-0.8067
																0.22458	-0.80743
																0.22481	-0.80914
																0.22504	-0.80786
																0.22527	-0.80658
																0.2255	-0.80725
																0.22573	-0.80743
																0.22597	-0.80939
																0.2262	-0.80786
																0.22643	-0.80798
																0.22666	-0.80688
																0.22689	-0.80872
																0.22712	-0.80939
																0.22735	-0.80865
																0.22759	-0.80847
																0.22782	-0.80872
																0.22805	-0.80994
																0.22828	-0.80927
																0.22851	-0.80969
																0.22874	-0.81018
																0.22898	-0.80945
																0.22921	-0.81079
																0.22944	-0.80927
																0.22967	-0.80957
																0.2299	-0.80902
																0.23013	-0.80975
																0.23036	-0.8111
																0.2306	-0.81116
																0.23083	-0.81018
																0.23106	-0.81299
																0.23129	-0.81146
																0.23152	-0.81146
																0.23175	-0.81232
																0.23198	-0.81152
																0.23222	-0.81171
																0.23245	-0.81213
																0.23268	-0.81134
																0.23291	-0.81354
																0.23314	-0.81274
																0.23337	-0.81555
																0.2336	-0.81378
																0.23384	-0.81256
																0.23407	-0.8139
																0.2343	-0.81274
																0.23453	-0.81433
																0.23476	-0.81512
																0.23499	-0.81342
																0.23523	-0.81384
																0.23546	-0.8136
																0.23569	-0.81409
																0.23592	-0.81598
																0.23615	-0.81708
																0.23638	-0.81708
																0.23661	-0.81531
																0.23685	-0.81555
																0.23708	-0.81616
																0.23731	-0.81738
																0.23754	-0.81628
																0.23777	-0.81909
																0.238	-0.8158
																0.23823	-0.81604
																0.23847	-0.81726
																0.2387	-0.81836
																0.23893	-0.81592
																0.23916	-0.81805
																0.23939	-0.81946
																0.23962	-0.81702
																0.23985	-0.81732
																0.24009	-0.81873
																0.24032	-0.81909
																0.24055	-0.81946
																0.24078	-0.82147
																0.24101	-0.82147
																0.24124	-0.8219
																0.24148	-0.81824
																0.24171	-0.81903
																0.24194	-0.81946
																0.24217	-0.82104
																0.2424	-0.81964
																0.24263	-0.82104
																0.24286	-0.81873
																0.2431	-0.82257
																0.24333	-0.81995
																0.24356	-0.82043
																0.24379	-0.82245
																0.24402	-0.82019
																0.24425	-0.82056
																0.24448	-0.82117
																0.24472	-0.82147
																0.24495	-0.82489
																0.24518	-0.82318
																0.24541	-0.82483
																0.24564	-0.82275
																0.24587	-0.82336
																0.2461	-0.82684
																0.24634	-0.82324
																0.24657	-0.82239
																0.2468	-0.82324
																0.24703	-0.82343
																0.24726	-0.82196
																0.24749	-0.82306
																0.24773	-0.82281
																0.24796	-0.82379
																0.24819	-0.82257
																0.24842	-0.82526
																0.24865	-0.82306
																0.24888	-0.82458
																0.24911	-0.82324
																0.24935	-0.8219
																0.24958	-0.82452
																0.24981	-0.82495
																0.25004	-0.82471
																0.25027	-0.82391
																0.2505	-0.82422
																0.25073	-0.82556
																0.25097	-0.82422
																0.2512	-0.8252
																0.25143	-0.82568
																0.25166	-0.82672
																0.25189	-0.82489
																0.25212	-0.82489
																0.25235	-0.82471
																0.25259	-0.82593
																0.25282	-0.82684
																0.25305	-0.8266
																0.25328	-0.82611
																0.25351	-0.82794
																0.25374	-0.82611
																0.25398	-0.82648
																0.25421	-0.82819
																0.25444	-0.82758
																0.25467	-0.82855
																0.2549	-0.82684
																0.25513	-0.82593
																0.25536	-0.82806
																0.2556	-0.82935
																0.25583	-0.8266
																0.25606	-0.82782
																0.25629	-0.82794
																0.25652	-0.82733
																0.25675	-0.83032
																0.25698	-0.8316
																0.25722	-0.82861
																0.25745	-0.82971
																0.25768	-0.83008
																0.25791	-0.83136
																0.25814	-0.83002
																0.25837	-0.83124
																0.2586	-0.82947
																0.25884	-0.83075
																0.25907	-0.83209
																0.2593	-0.83093
																0.25953	-0.83185
																0.25976	-0.83075
																0.25999	-0.83215
																0.26023	-0.83197
																0.26046	-0.83002
																0.26069	-0.83356
																0.26092	-0.83228
																0.26115	-0.83142
																0.26138	-0.83221
																0.26161	-0.83069
																0.26185	-0.83069
																0.26208	-0.83295
																0.26231	-0.83197
																0.26254	-0.8338
																0.26277	-0.83405
																0.263	-0.83307
																0.26323	-0.83545
																0.26347	-0.83215
																0.2637	-0.83405
																0.26393	-0.83429
																0.26416	-0.83374
																0.26439	-0.83356
																0.26462	-0.83435
																0.26485	-0.83447
																0.26509	-0.83588
																0.26532	-0.836
																0.26555	-0.83472
																0.26578	-0.83533
																0.26601	-0.83618
																0.26624	-0.83716
																0.26648	-0.83728
																0.26671	-0.83667
																0.26694	-0.83655
																0.26717	-0.83636
																0.2674	-0.83777
																0.26763	-0.83826
																0.26786	-0.83911
																0.2681	-0.84003
																0.26833	-0.83917
																0.26856	-0.83862
																0.26879	-0.83911
																0.26902	-0.83966
																0.26925	-0.83936
																0.26948	-0.84003
																0.26972	-0.83978
																0.26995	-0.83978
																0.27018	-0.84082
																0.27041	-0.841
																0.27064	-0.8407
																0.27087	-0.84027
																0.2711	-0.84229
																0.27134	-0.84192
																0.27157	-0.84235
																0.2718	-0.8421
																0.27203	-0.84277
																0.27226	-0.84198
																0.27249	-0.8399
																0.27273	-0.84229
																0.27296	-0.8421
																0.27319	-0.84009
																0.27342	-0.84131
																0.27365	-0.84174
																0.27388	-0.8429
																0.27411	-0.84241
																0.27435	-0.84174
																0.27458	-0.84155
																0.27481	-0.84259
																0.27504	-0.84302
																0.27527	-0.84308
																0.2755	-0.84296
																0.27573	-0.84143
																0.27597	-0.84332
																0.2762	-0.84418
																0.27643	-0.8443
																0.27666	-0.84271
																0.27689	-0.84363
																0.27712	-0.84277
																0.27735	-0.84369
																0.27759	-0.84503
																0.27782	-0.84552
																0.27805	-0.84479
																0.27828	-0.8457
																0.27851	-0.84314
																0.27874	-0.84607
																0.27898	-0.84387
																0.27921	-0.84399
																0.27944	-0.84344
																0.27967	-0.84509
																0.2799	-0.84656
																0.28013	-0.84418
																0.28036	-0.84503
																0.2806	-0.84692
																0.28083	-0.84497
																0.28106	-0.84656
																0.28129	-0.84753
																0.28152	-0.84821
																0.28175	-0.84595
																0.28198	-0.8454
																0.28222	-0.84509
																0.28245	-0.84692
																0.28268	-0.84778
																0.28291	-0.84546
																0.28314	-0.84796
																0.28337	-0.84717
																0.2836	-0.8468
																0.28384	-0.84882
																0.28407	-0.84967
																0.2843	-0.84729
																0.28453	-0.84808
																0.28476	-0.84814
																0.28499	-0.84717
																0.28523	-0.84625
																0.28546	-0.84961
																0.28569	-0.84772
																0.28592	-0.84796
																0.28615	-0.84723
																0.28638	-0.84723
																0.28661	-0.84894
																0.28685	-0.84943
																0.28708	-0.84875
																0.28731	-0.84857
																0.28754	-0.849
																0.28777	-0.84979
																0.288	-0.84985
																0.28823	-0.84863
																0.28847	-0.84875
																0.2887	-0.85095
																0.28893	-0.84955
																0.28916	-0.8512
																0.28939	-0.8504
																0.28962	-0.85187
																0.28985	-0.84937
																0.29009	-0.85321
																0.29032	-0.85193
																0.29055	-0.85175
																0.29078	-0.85175
																0.29101	-0.85272
																0.29124	-0.85291
																0.29148	-0.85248
																0.29171	-0.85468
																0.29194	-0.85236
																0.29217	-0.85321
																0.2924	-0.85272
																0.29263	-0.85321
																0.29286	-0.85272
																0.2931	-0.85565
																0.29333	-0.85608
																0.29356	-0.85571
																0.29379	-0.85614
																0.29402	-0.85608
																0.29425	-0.85687
																0.29448	-0.85229
																0.29472	-0.85602
																0.29495	-0.85388
																0.29518	-0.85516
																0.29541	-0.85498
																0.29564	-0.85553
																0.29587	-0.8559
																0.2961	-0.85388
																0.29634	-0.85626
																0.29657	-0.85571
																0.2968	-0.85608
																0.29703	-0.85797
																0.29726	-0.85638
																0.29749	-0.85663
																0.29773	-0.85846
																0.29796	-0.85687
																0.29819	-0.8573
																0.29842	-0.8576
																0.29865	-0.85992
																0.29888	-0.85693
																0.29911	-0.85889
																0.29935	-0.85822
																0.29958	-0.85938
																0.29981	-0.85742
																0.30004	-0.85785
																0.30027	-0.85913
																0.3005	-0.85852
																0.30073	-0.85986
																0.30097	-0.85858
																0.3012	-0.85938
																0.30143	-0.85968
																0.30166	-0.85931
																0.30189	-0.85986
																0.30212	-0.86011
																0.30235	-0.8609
																0.30259	-0.85901
																0.30282	-0.86084
																0.30305	-0.86084
																0.30328	-0.8587
																0.30351	-0.86139
																0.30374	-0.86218
																0.30398	-0.86066
																0.30421	-0.86084
																0.30444	-0.86005
																0.30467	-0.86047
																0.3049	-0.86139
																0.30513	-0.86115
																0.30536	-0.86279
																0.3056	-0.86206
																0.30583	-0.86316
																0.30606	-0.86383
																0.30629	-0.86212
																0.30652	-0.86243
																0.30675	-0.86224
																0.30698	-0.86261
																0.30722	-0.8623
																0.30745	-0.86389
																0.30768	-0.86298
																0.30791	-0.86609
																0.30814	-0.86255
																0.30837	-0.86444
																0.3086	-0.86554
																0.30884	-0.86304
																0.30907	-0.86353
																0.3093	-0.86395
																0.30953	-0.86633
																0.30976	-0.86633
																0.30999	-0.86652
																0.31023	-0.8653
																0.31046	-0.86774
																0.31069	-0.86707
																0.31092	-0.86658
																0.31115	-0.86694
																0.31138	-0.86731
																0.31161	-0.86719
																0.31185	-0.86829
																0.31208	-0.86731
																0.31231	-0.86945
																0.31254	-0.8681
																0.31277	-0.86908
																0.313	-0.86804
																0.31323	-0.86987
																0.31347	-0.86835
																0.3137	-0.87115
																0.31393	-0.86963
																0.31416	-0.87073
																0.31439	-0.87134
																0.31462	-0.86963
																0.31485	-0.86945
																0.31509	-0.87048
																0.31532	-0.87299
																0.31555	-0.8717
																0.31578	-0.87097
																0.31601	-0.87012
																0.31624	-0.87122
																0.31648	-0.87024
																0.31671	-0.87158
																0.31694	-0.87061
																0.31717	-0.87274
																0.3174	-0.87128
																0.31763	-0.87305
																0.31786	-0.87134
																0.3181	-0.8714
																0.31833	-0.87079
																0.31856	-0.87109
																0.31879	-0.87274
																0.31902	-0.87152
																0.31925	-0.87292
																0.31948	-0.8717
																0.31972	-0.87384
																0.31995	-0.87207
																0.32018	-0.87305
																0.32041	-0.87311
																0.32064	-0.8714
																0.32087	-0.87231
																0.3211	-0.87286
																0.32134	-0.87347
																0.32157	-0.8739
																0.3218	-0.87299
																0.32203	-0.87439
																0.32226	-0.87531
																0.32249	-0.87372
																0.32273	-0.87268
																0.32296	-0.87537
																0.32319	-0.87543
																0.32342	-0.87573
																0.32365	-0.8772
																0.32388	-0.87451
																0.32411	-0.87537
																0.32435	-0.87616
																0.32458	-0.87494
																0.32481	-0.87683
																0.32504	-0.87738
																0.32527	-0.87677
																0.3255	-0.8772
																0.32573	-0.87616
																0.32597	-0.87836
																0.3262	-0.87555
																0.32643	-0.87653
																0.32666	-0.87653
																0.32689	-0.87915
																0.32712	-0.87775
																0.32735	-0.87872
																0.32759	-0.87726
																0.32782	-0.87848
																0.32805	-0.88
																0.32828	-0.87933
																0.32851	-0.87891
																0.32874	-0.87903
																0.32898	-0.87817
																0.32921	-0.87976
																0.32944	-0.88013
																0.32967	-0.87915
																0.3299	-0.88031
																0.33013	-0.87915
																0.33036	-0.87939
																0.3306	-0.88025
																0.33083	-0.87811
																0.33106	-0.88202
																0.33129	-0.87976
																0.33152	-0.88135
																0.33175	-0.88013
																0.33198	-0.88068
																0.33222	-0.88226
																0.33245	-0.88159
																0.33268	-0.8819
																0.33291	-0.88123
																0.33314	-0.883
																0.33337	-0.88239
																0.3336	-0.88123
																0.33384	-0.88196
																0.33407	-0.8822
																0.3343	-0.88141
																0.33453	-0.88287
																0.33476	-0.88287
																0.33499	-0.88257
																0.33523	-0.88293
																0.33546	-0.88263
																0.33569	-0.88354
																0.33592	-0.88245
																0.33615	-0.88269
																0.33638	-0.88361
																0.33661	-0.883
																0.33685	-0.88464
																0.33708	-0.88678
																0.33731	-0.88605
																0.33754	-0.88501
																0.33777	-0.88434
																0.338	-0.8847
																0.33823	-0.88385
																0.33847	-0.88593
																0.3387	-0.88611
																0.33893	-0.88538
																0.33916	-0.8866
																0.33939	-0.88501
																0.33962	-0.88531
																0.33985	-0.88586
																0.34009	-0.88629
																0.34032	-0.88513
																0.34055	-0.88727
																0.34078	-0.88654
																0.34101	-0.88678
																0.34124	-0.88593
																0.34148	-0.88721
																0.34171	-0.88812
																0.34194	-0.88831
																0.34217	-0.88751
																0.3424	-0.88733
																0.34263	-0.88794
																0.34286	-0.888
																0.3431	-0.88751
																0.34333	-0.88879
																0.34356	-0.88898
																0.34379	-0.88867
																0.34402	-0.88708
																0.34425	-0.88831
																0.34448	-0.88837
																0.34472	-0.88818
																0.34495	-0.88916
																0.34518	-0.88855
																0.34541	-0.8902
																0.34564	-0.88782
																0.34587	-0.88788
																0.3461	-0.88916
																0.34634	-0.88953
																0.34657	-0.88947
																0.3468	-0.88818
																0.34703	-0.88971
																0.34726	-0.88934
																0.34749	-0.88922
																0.34773	-0.8905
																0.34796	-0.8902
																0.34819	-0.88953
																0.34842	-0.89172
																0.34865	-0.89185
																0.34888	-0.89154
																0.34911	-0.89197
																0.34935	-0.89001
																0.34958	-0.89044
																0.34981	-0.89032
																0.35004	-0.89124
																0.35027	-0.89191
																0.3505	-0.89209
																0.35073	-0.89154
																0.35097	-0.89319
																0.3512	-0.89435
																0.35143	-0.89331
																0.35166	-0.89319
																0.35189	-0.89539
																0.35212	-0.89215
																0.35235	-0.89435
																0.35259	-0.89307
																0.35282	-0.89459
																0.35305	-0.89374
																0.35328	-0.89459
																0.35351	-0.89679
																0.35374	-0.89557
																0.35398	-0.89746
																0.35421	-0.89606
																0.35444	-0.89453
																0.35467	-0.89508
																0.3549	-0.89581
																0.35513	-0.89667
																0.35536	-0.89783
																0.3556	-0.89691
																0.35583	-0.89648
																0.35606	-0.89667
																0.35629	-0.89575
																0.35652	-0.89685
																0.35675	-0.89734
																0.35698	-0.89673
																0.35722	-0.89569
																0.35745	-0.89868
																0.35768	-0.89795
																0.35791	-0.89606
																0.35814	-0.8985
																0.35837	-0.89716
																0.3586	-0.89862
																0.35884	-0.89673
																0.35907	-0.89728
																0.3593	-0.89844
																0.35953	-0.89984
																0.35976	-0.8988
																0.35999	-0.89935
																0.36023	-0.89783
																0.36046	-0.89819
																0.36069	-0.89972
																0.36092	-0.89825
																0.36115	-0.90002
																0.36138	-0.89813
																0.36161	-0.89844
																0.36185	-0.89948
																0.36208	-0.9007
																0.36231	-0.89954
																0.36254	-0.90021
																0.36277	-0.90076
																0.363	-0.90033
																0.36323	-0.90112
																0.36347	-0.89868
																0.3637	-0.90155
																0.36393	-0.90155
																0.36416	-0.90222
																0.36439	-0.90125
																0.36462	-0.90277
																0.36485	-0.9007
																0.36509	-0.90149
																0.36532	-0.90295
																0.36555	-0.90283
																0.36578	-0.90271
																0.36601	-0.90216
																0.36624	-0.90375
																0.36648	-0.90192
																0.36671	-0.90143
																0.36694	-0.90253
																0.36717	-0.90289
																0.3674	-0.90326
																0.36763	-0.90289
																0.36786	-0.90338
																0.3681	-0.90192
																0.36833	-0.90515
																0.36856	-0.90271
																0.36879	-0.90424
																0.36902	-0.9046
																0.36925	-0.90442
																0.36948	-0.90521
																0.36972	-0.90607
																0.36995	-0.90515
																0.37018	-0.90417
																0.37041	-0.90393
																0.37064	-0.90503
																0.37087	-0.90503
																0.3711	-0.90454
																0.37134	-0.90411
																0.37157	-0.90613
																0.3718	-0.90613
																0.37203	-0.90698
																0.37226	-0.90601
																0.37249	-0.90649
																0.37273	-0.90582
																0.37296	-0.90704
																0.37319	-0.90588
																0.37342	-0.90619
																0.37365	-0.90662
																0.37388	-0.90674
																0.37411	-0.90808
																0.37435	-0.90533
																0.37458	-0.9071
																0.37481	-0.90802
																0.37504	-0.90741
																0.37527	-0.90961
																0.3755	-0.90887
																0.37573	-0.90985
																0.37597	-0.90765
																0.3762	-0.90765
																0.37643	-0.90936
																0.37666	-0.90942
																0.37689	-0.90845
																0.37712	-0.90833
																0.37735	-0.90759
																0.37759	-0.90979
																0.37782	-0.90814
																0.37805	-0.90912
																0.37828	-0.90808
																0.37851	-0.90906
																0.37874	-0.9104
																0.37898	-0.90887
																0.37921	-0.909
																0.37944	-0.91199
																0.37967	-0.91003
																0.3799	-0.91107
																0.38013	-0.91125
																0.38036	-0.91003
																0.3806	-0.91125
																0.38083	-0.90942
																0.38106	-0.91119
																0.38129	-0.91119
																0.38152	-0.91125
																0.38175	-0.91046
																0.38198	-0.91119
																0.38222	-0.91278
																0.38245	-0.91302
																0.38268	-0.91223
																0.38291	-0.91119
																0.38314	-0.91113
																0.38337	-0.91199
																0.3836	-0.91272
																0.38384	-0.91345
																0.38407	-0.91229
																0.3843	-0.91364
																0.38453	-0.91199
																0.38476	-0.91193
																0.38499	-0.91205
																0.38523	-0.91284
																0.38546	-0.91156
																0.38569	-0.91254
																0.38592	-0.91284
																0.38615	-0.9126
																0.38638	-0.9126
																0.38661	-0.91199
																0.38685	-0.91461
																0.38708	-0.91278
																0.38731	-0.91461
																0.38754	-0.91486
																0.38777	-0.91473
																0.388	-0.91217
																0.38823	-0.91382
																0.38847	-0.91534
																0.3887	-0.91602
																0.38893	-0.91595
																0.38916	-0.91217
																0.38939	-0.91248
																0.38962	-0.91339
																0.38985	-0.91406
																0.39009	-0.91345
																0.39032	-0.91504
																0.39055	-0.9151
																0.39078	-0.91498
																0.39101	-0.91522
																0.39124	-0.91577
																0.39148	-0.91461
																0.39171	-0.91644
																0.39194	-0.91565
																0.39217	-0.91547
																0.3924	-0.91626
																0.39263	-0.91779
																0.39286	-0.91541
																0.3931	-0.91608
																0.39333	-0.91766
																0.39356	-0.9176
																0.39379	-0.91687
																0.39402	-0.91803
																0.39425	-0.91833
																0.39448	-0.91711
																0.39472	-0.91791
																0.39495	-0.92023
																0.39518	-0.9187
																0.39541	-0.92041
																0.39564	-0.91968
																0.39587	-0.91827
																0.3961	-0.91858
																0.39634	-0.92072
																0.39657	-0.91974
																0.3968	-0.92065
																0.39703	-0.92114
																0.39726	-0.9187
																0.39749	-0.91956
																0.39773	-0.92163
																0.39796	-0.9198
																0.39819	-0.9223
																0.39842	-0.92029
																0.39865	-0.9231
																0.39888	-0.91925
																0.39911	-0.92072
																0.39935	-0.92163
																0.39958	-0.91925
																0.39981	-0.92438
																0.40004	-0.92078
																0.40027	-0.91925
																0.4005	-0.91992
																0.40073	-0.92133
																0.40097	-0.92072
																0.4012	-0.922
																0.40143	-0.92133
																0.40166	-0.92194
																0.40189	-0.92017
																0.40212	-0.92291
																0.40235	-0.92291
																0.40259	-0.92114
																0.40282	-0.92188
																0.40305	-0.92114
																0.40328	-0.92365
																0.40351	-0.92346
																0.40374	-0.92096
																0.40398	-0.92181
																0.40421	-0.92255
																0.40444	-0.92395
																0.40467	-0.92181
																0.4049	-0.92303
																0.40513	-0.92273
																0.40536	-0.92096
																0.4056	-0.92218
																0.40583	-0.92358
																0.40606	-0.92352
																0.40629	-0.92432
																0.40652	-0.92297
																0.40675	-0.9245
																0.40698	-0.92401
																0.40722	-0.92273
																0.40745	-0.92346
																0.40768	-0.92297
																0.40791	-0.92548
																0.40814	-0.92413
																0.40837	-0.92413
																0.4086	-0.92487
																0.40884	-0.92419
																0.40907	-0.92255
																0.4093	-0.92419
																0.40953	-0.92249
																0.40976	-0.92511
																0.40999	-0.92566
																0.41023	-0.9231
																0.41046	-0.92432
																0.41069	-0.92419
																0.41092	-0.92346
																0.41115	-0.92493
																0.41138	-0.92603
																0.41161	-0.92413
																0.41185	-0.92548
																0.41208	-0.92633
																0.41231	-0.9259
																0.41254	-0.92499
																0.41277	-0.92505
																0.413	-0.9259
																0.41323	-0.92554
																0.41347	-0.92719
																0.4137	-0.92627
																0.41393	-0.92499
																0.41416	-0.92633
																0.41439	-0.92651
																0.41462	-0.927
																0.41485	-0.92822
																0.41509	-0.92645
																0.41532	-0.92694
																0.41555	-0.92682
																0.41578	-0.9267
																0.41601	-0.9278
																0.41624	-0.92773
																0.41648	-0.92682
																0.41671	-0.92706
																0.41694	-0.92706
																0.41717	-0.927
																0.4174	-0.92932
																0.41763	-0.92719
																0.41786	-0.92926
																0.4181	-0.92816
																0.41833	-0.92792
																0.41856	-0.92963
																0.41879	-0.92926
																0.41902	-0.93054
																0.41925	-0.92834
																0.41948	-0.92944
																0.41972	-0.92963
																0.41995	-0.92932
																0.42018	-0.92883
																0.42041	-0.92816
																0.42064	-0.92926
																0.42087	-0.92902
																0.4211	-0.93054
																0.42134	-0.92981
																0.42157	-0.93085
																0.4218	-0.93085
																0.42203	-0.92987
																0.42226	-0.92987
																0.42249	-0.92944
																0.42273	-0.92883
																0.42296	-0.92987
																0.42319	-0.92963
																0.42342	-0.9314
																0.42365	-0.92944
																0.42388	-0.9314
																0.42411	-0.93146
																0.42435	-0.92975
																0.42458	-0.93085
																0.42481	-0.93085
																0.42504	-0.93127
																0.42527	-0.93256
																0.4255	-0.93097
																0.42573	-0.93085
																0.42597	-0.93109
																0.4262	-0.9317
																0.42643	-0.93036
																0.42666	-0.93231
																0.42689	-0.93201
																0.42712	-0.9314
																0.42735	-0.93231
																0.42759	-0.93243
																0.42782	-0.93311
																0.42805	-0.93335
																0.42828	-0.93231
																0.42851	-0.93298
																0.42874	-0.93231
																0.42898	-0.9339
																0.42921	-0.93292
																0.42944	-0.93439
																0.42967	-0.93262
																0.4299	-0.93628
																0.43013	-0.93402
																0.43036	-0.9342
																0.4306	-0.93311
																0.43083	-0.93335
																0.43106	-0.93304
																0.43129	-0.93408
																0.43152	-0.93439
																0.43175	-0.93555
																0.43198	-0.93512
																0.43222	-0.93512
																0.43245	-0.93304
																0.43268	-0.93524
																0.43291	-0.93512
																0.43314	-0.93488
																0.43337	-0.93585
																0.4336	-0.93408
																0.43384	-0.93439
																0.43407	-0.93439
																0.4343	-0.93488
																0.43453	-0.93481
																0.43476	-0.93445
																0.43499	-0.93561
																0.43523	-0.93628
																0.43546	-0.93536
																0.43569	-0.93561
																0.43592	-0.93628
																0.43615	-0.93561
																0.43638	-0.93701
																0.43661	-0.93457
																0.43685	-0.93756
																0.43708	-0.93597
																0.43731	-0.93634
																0.43754	-0.93726
																0.43777	-0.93848
																0.438	-0.93805
																0.43823	-0.93732
																0.43847	-0.93787
																0.4387	-0.93707
																0.43893	-0.93854
																0.43916	-0.93805
																0.43939	-0.93781
																0.43962	-0.93793
																0.43985	-0.93903
																0.44009	-0.93817
																0.44032	-0.93903
																0.44055	-0.93835
																0.44078	-0.93726
																0.44101	-0.93945
																0.44124	-0.93896
																0.44148	-0.93964
																0.44171	-0.93787
																0.44194	-0.93872
																0.44217	-0.94116
																0.4424	-0.93903
																0.44263	-0.93842
																0.44286	-0.93927
																0.4431	-0.93976
																0.44333	-0.94049
																0.44356	-0.94043
																0.44379	-0.94128
																0.44402	-0.94049
																0.44425	-0.94037
																0.44448	-0.94159
																0.44472	-0.93958
																0.44495	-0.94049
																0.44518	-0.93909
																0.44541	-0.94061
																0.44564	-0.94208
																0.44587	-0.94183
																0.4461	-0.94196
																0.44634	-0.94238
																0.44657	-0.94086
																0.4468	-0.94232
																0.44703	-0.94122
																0.44726	-0.93994
																0.44749	-0.94269
																0.44773	-0.94263
																0.44796	-0.94238
																0.44819	-0.94263
																0.44842	-0.94232
																0.44865	-0.94275
																0.44888	-0.9433
																0.44911	-0.94244
																0.44935	-0.94171
																0.44958	-0.94287
																0.44981	-0.94305
																0.45004	-0.94116
																0.45027	-0.94379
																0.4505	-0.94336
																0.45073	-0.94434
																0.45097	-0.94122
																0.4512	-0.9422
																0.45143	-0.94293
																0.45166	-0.94055
																0.45189	-0.94354
																0.45212	-0.94366
																0.45235	-0.94452
																0.45259	-0.94409
																0.45282	-0.94391
																0.45305	-0.94342
																0.45328	-0.94318
																0.45351	-0.94403
																0.45374	-0.94226
																0.45398	-0.94257
																0.45421	-0.94379
																0.45444	-0.94122
																0.45467	-0.94202
																0.4549	-0.94348
																0.45513	-0.94464
																0.45536	-0.94421
																0.4556	-0.94421
																0.45583	-0.94537
																0.45606	-0.94495
																0.45629	-0.94525
																0.45652	-0.9458
																0.45675	-0.94556
																0.45698	-0.94617
																0.45722	-0.94489
																0.45745	-0.9458
																0.45768	-0.94678
																0.45791	-0.9469
																0.45814	-0.94427
																0.45837	-0.94507
																0.4586	-0.94635
																0.45884	-0.9469
																0.45907	-0.9472
																0.4593	-0.94751
																0.45953	-0.94708
																0.45976	-0.9458
																0.45999	-0.94672
																0.46023	-0.94861
																0.46046	-0.94788
																0.46069	-0.94647
																0.46092	-0.9469
																0.46115	-0.94727
																0.46138	-0.94629
																0.46161	-0.94806
																0.46185	-0.94922
																0.46208	-0.94818
																0.46231	-0.94897
																0.46254	-0.94971
[truncated: 19,747 more rows]

## Sheet: Figure 3
Figure 3a													Figure 3b							Figure 3h					Figure 3i					Figure 3j
Potential	1st	Potential	10th	Potential	15th	Potential	20th	Potential	25th	Potential	30th		Z'	Fresh	Z'	activated	Z'	after 70℃		Energy	SRO bulk	Energy	Ru layer		Binding energy	Fresh SRO	Binding energy	activated SRO		H	M
0.09453	-22.85	0.0335	-1.00311	0.0335	-1.1216	0.0335	-1.38092	0.0335	-1.61209	0.0335	-2.01111		3.38522	0.35536	4.19507	1.0571	3.69677	0.47043		-0.2304	0	-0.2304	0		283.08	4523.46	283.08	4523.46		-999.756	-0.11431
0.09209	-22.0566	0.03106	-1.05568	0.03106	-1.18561	0.03106	-1.46103	0.03106	-1.70975	0.03106	-2.13242		3.41488	0.42266	4.03158	0.94798	3.73139	0.55558		-0.2204	0	-0.2204	0		282.98	4404.98	282.98	4404.98		-989.601	-0.11355
0.08965	-21.3318	0.02861	-1.10504	0.02861	-1.25122	0.02861	-1.54266	0.02861	-1.80893	0.02861	-2.25601		3.451	0.50236	3.93178	0.91831	3.77101	0.65799		-0.2104	0	-0.2104	0		282.88	4405.08	282.88	4405.08		-979.558	-0.11267
0.08721	-20.5994	0.02617	-1.15601	0.02617	-1.32065	0.02617	-1.63116	0.02617	-1.91193	0.02617	-2.38495		3.49514	0.59654	3.88439	0.94959	3.81656	0.78147		-0.2004	0	-0.2004	0		282.78	4348.01	282.78	4348.01		-969.539	-0.11186
0.08477	-19.989	0.02373	-1.20468	0.02373	-1.38931	0.02373	-1.72119	0.02373	-2.02179	0.02373	-2.51846		3.54924	0.70754	3.86738	1.03182	3.86924	0.93074		-0.1904	0	-0.1904	0		282.68	4409.56	282.68	4409.56		-959.583	-0.11093
0.08233	-19.4321	0.02129	-1.25427	0.02129	-1.45721	0.02129	-1.81351	0.02129	-2.13852	0.02129	-2.66266		3.6158	0.83794	3.87555	1.16427	3.93066	1.11159		-0.1804	0	-0.1804	0		282.58	4388.5	282.58	4388.5		-949.59	-0.11003
0.07988	-18.9209	0.01885	-1.30844	0.01885	-1.53122	0.01885	-1.9104	0.01885	-2.26212	0.01885	-2.81601		3.69796	0.99051	3.90442	1.35074	4.00301	1.33117		-0.1704	0	-0.1704	0		282.48	4425.74	282.48	4425.74		-939.509	-0.10915
0.07744	-18.4479	0.01641	-1.36032	0.01641	-1.60599	0.01641	-2.00958	0.01641	-2.38647	0.01641	-2.97241		3.79964	1.16807	3.95434	1.59732	4.08937	1.59822		-0.1604	0	-0.1604	0		282.38	4511.41	282.38	4511.41		-929.553	-0.10829
0.075	-18.0054	0.01397	-1.4122	0.01397	-1.68457	0.01397	-2.11868	0.01397	-2.51923	0.01397	-3.14255		3.9258	1.37336	4.02904	1.91514	4.19413	1.92353		-0.1504	0	-0.1504	0		282.28	4521.53	282.28	4521.53		-919.933	-0.10735
0.07256	-17.601	0.01152	-1.46484	0.01152	-1.76392	0.01152	-2.2316	0.01152	-2.6619	0.01152	-3.31955		4.08252	1.60865	4.13478	2.31574	4.32367	2.32002		-0.1404	0	-0.1404	0		282.18	4614.35	282.18	4614.35		-909.902	-0.10649
0.07012	-17.2272	0.00908	-1.52054	0.00908	-1.8486	0.00908	-2.34909	0.00908	-2.81448	0.00908	-3.51257		4.27706	1.87529	4.28271	2.81258	4.48735	2.80304		-0.1304	0	-0.1304	0		282.08	4721.68	282.08	4721.68		-900.344	-0.10563
0.06768	-16.8686	0.00664	-1.57776	0.00664	-1.93863	0.00664	-2.4765	0.00664	-2.97546	0.00664	-3.71552		4.51803	2.17329	4.49238	3.4218	4.6991	3.39062		-0.1204	0	-0.1204	0		281.98	4730.44	281.98	4730.44		-890.301	-0.10469
0.06524	-16.5405	0.0042	-1.63574	0.0042	-2.034	0.0042	-2.61078	0.0042	-3.14789	0.0042	-3.93829		4.81491	2.50028	4.78307	4.15718	4.97942	4.10257		-0.1104	0	-0.1104	0		281.88	4871.87	281.88	4871.87		-880.32	-0.10377
0.06279	-16.2277	0.00176	-1.69449	0.00176	-2.13318	0.00176	-2.75726	0.00176	-3.33099	0.00176	-4.17175		5.17749	2.85084	5.19217	5.03724	5.35831	4.95901		-0.1004	0	-0.1004	0		281.78	4913.73	281.78	4913.73		-870.264	-0.10279
0.06035	-15.9378	-0.000682129	-1.75781	-0.000682129	-2.23846	-0.000682129	-2.90985	-0.000682129	-3.52936	-0.000682129	-4.422		5.61467	3.21567	5.75902	6.06133	5.87862	5.97661		-0.0904	0	-0.0904	0		281.68	5035.66	281.68	5035.66		-860.395	-0.10189
0.05791	-15.6631	-0.00312	-1.82571	-0.00312	-2.35062	-0.00312	-3.07312	-0.00312	-3.74069	-0.00312	-4.6936		6.13263	3.58143	6.5394	7.22685	6.59887	7.16157		-0.0804	0	-0.0804	0		281.58	5095.24	281.58	5095.24		-850.389	-0.10092
0.05547	-15.4038	-0.00556	-1.89514	-0.00556	-2.47269	-0.00556	-3.25241	-0.00556	-3.9711	-0.00556	-4.98276		6.7327	3.93128	7.60016	8.51298	7.59317	8.49805		-0.0704	1	-0.0704	0		281.48	5162.28	281.48	5162.28		-840.421	-0.10001
0.05303	-15.152	-0.00801	-1.96838	-0.00801	-2.60315	-0.00801	-3.4462	-0.00801	-4.216	-0.00801	-5.2948		7.40917	4.24688	8.99102	9.85182	8.94311	9.93245		-0.0604	1	-0.0604	0		281.38	5125.62	281.38	5125.62		-830.39	-0.09902
0.05059	-14.9231	-0.01045	-2.04391	-0.01045	-2.74124	-0.01045	-3.65067	-0.01045	-4.48074	-0.01045	-5.62973		8.1485	4.51175	10.7524	11.1778	10.7164	11.3599		-0.0504	7	-0.0504	4		281.28	5126.5	281.28	5126.5		-820.31	-0.09804
0.04815	-14.6942	-0.01289	-2.12784	-0.01289	-2.89154	-0.01289	-3.87421	-0.01289	-4.76532	-0.01289	-5.98831		8.92971	4.71502	12.8909	12.3243	12.9285	12.6249		-0.0404	82	-0.0404	60		281.18	5090.25	281.18	5090.25		-810.316	-0.09707
0.0457	-14.4806	-0.01533	-2.21786	-0.01533	-3.05328	-0.01533	-4.11453	-0.01533	-5.07202	-0.01533	-6.37817		9.72737	4.8549	15.333	13.2004	15.5036	13.555		-0.0304	460	-0.0304	286		281.08	5037.94	281.08	5037.94		-800.248	-0.0961
0.04326	-14.2822	-0.01777	-2.31094	-0.01777	-3.22876	-0.01777	-4.37546	-0.01777	-5.40314	-0.01777	-6.79169		10.5167	4.94027	17.9831	13.7565	18.2675	14.0277		-0.0204	1880	-0.0204	1101		280.98	5076.28	280.98	5076.28		-790.379	-0.09512
0.04082	-14.0839	-0.02021	-2.41165	-0.02021	-3.41721	-0.02021	-4.66003	-0.02021	-5.76019	-0.02021	-7.23343		11.2777	4.98945	20.6454	13.8686	20.9937	14.0315		-0.0104	4611	-0.0104	2608		280.88	5050.68	280.88	5050.68		-780.348	-0.09412
0.03838	-13.8931	-0.02265	-2.51999	-0.02265	-3.62167	-0.02265	-4.96292	-0.02265	-6.147	-0.02265	-7.71103		11.9985	5.02719	23.1748	13.6658	23.488	13.6763		-0.0004	6753	-0.0004	3807		280.78	4979.89	280.78	4979.89		-770.044	-0.0931
0.03594	-13.7177	-0.0251	-2.63824	-0.0251	-3.84216	-0.0251	-5.29251	-0.0251	-6.56204	-0.0251	-8.23288		12.6769	5.08075	25.4646	13.224	25.6499	13.1403		0.0095	6356	0.0095	3740		280.68	4922.89	280.68	4922.89		-760.013	-0.0921
0.0335	-13.5498	-0.02754	-2.76337	-0.02754	-4.08249	-0.02754	-5.64575	-0.02754	-7.00378	-0.02754	-8.77686		13.3195	5.17646	27.4509	12.6817	27.4786	12.6012		0.0195	3927	0.0195	2288		280.58	4975.34	280.58	4975.34		-750.019	-0.09113
0.03106	-13.382	-0.02998	-2.89764	-0.02998	-4.34036	-0.02998	-6.02875	-0.02998	-7.48215	-0.02998	-9.35364		13.94	5.33754	29.0988	12.1647	29.0385	12.192		0.0295	1554	0.0295	936		280.48	5041.96	280.48	5041.96		-740.001	-0.09005
0.02861	-13.2217	-0.03242	-3.04413	-0.03242	-4.62036	-0.03242	-6.4415	-0.03242	-7.99561	-0.03242	-9.97238		14.5574	5.58296	30.5736	11.856	30.4191	11.993		0.0395	409	0.0395	258		280.38	5106.05	280.38	5106.05		-730.045	-0.08903
0.02617	-13.0768	-0.03486	-3.20358	-0.03486	-4.91943	-0.03486	-6.88248	-0.03486	-8.56018	-0.03486	-10.6316		15.1949	5.92727	31.849	11.7616	31.7102	12.0434		0.0495	64	0.0495	40		280.28	5182.46	280.28	5182.46		-720.138	-0.08803
0.02373	-12.9318	-0.0373	-3.37524	-0.0373	-5.24216	-0.0373	-7.35703	-0.0373	-9.14307	-0.0373	-11.3312		15.8785	6.38032	33.091	11.9636	32.9907	12.3571		0.0595	11	0.0595	3		280.18	5356.81	280.18	5356.81		-710.133	-0.08696
0.02129	-12.7945	-0.03974	-3.55759	-0.03974	-5.58929	-0.03974	-7.86209	-0.03974	-9.76486	-0.03974	-12.0674		16.6364	6.94694	34.3474	12.4751	34.3282	12.9349		0.0695	4	0.0695	2		280.08	5584.9	280.08	5584.9		-700.127	-0.0859
0.01885	-12.6572	-0.04219	-3.75824	-0.04219	-5.96161	-0.04219	-8.4137	-0.04219	-10.4225	-0.04219	-12.8555		17.4998	7.62642	35.724	13.3018	35.7848	13.7718		0.0795	0	0.0795	0		279.98	5779.82	279.98	5779.82		-690.083	-0.08484
0.01641	-12.5351	-0.04463	-3.97491	-0.04463	-6.36139	-0.04463	-8.98972	-0.04463	-11.1244	-0.04463	-13.6795		18.5007	8.41071	37.2893	14.4218	37.4209	14.8588		0.0895	0	0.0895	1		279.88	6023.82	279.88	6023.82		-680.127	-0.08381
0.01397	-12.4016	-0.04707	-4.21219	-0.04707	-6.7894	-0.04707	-9.60236	-0.04707	-11.8698	-0.04707	-14.5493		19.6713	9.28282	39.2234	15.8112	39.3013	16.1796		0.0995	0	0.0995	0		279.78	6249.05	279.78	6249.05		-670.047	-0.0827
0.01152	-12.2818	-0.04951	-4.46777	-0.04951	-7.2464	-0.04951	-10.2508	-0.04951	-12.6572	-0.04951	-15.4648		21.0404	10.2152	41.5087	17.3673	41.4977	17.7037		0.1095	0	0.1095	0		279.68	6047.47	279.68	6047.47		-660.041	-0.08164
0.00908	-12.1681	-0.05195	-4.74243	-0.05195	-7.73544	-0.05195	-10.9421	-0.05195	-13.4811	-0.05195	-16.4185		22.6294	11.169	44.1973	19.0083	44.0859	19.3743		0.1195	124	0.1195	40		279.58	5786.21	279.58	5786.21		-650.172	-0.08056
0.00664	-12.0575	-0.05439	-5.03769	-0.05439	-8.26187	-0.05439	-11.6715	-0.05439	-14.3509	-0.05439	-17.4255		24.4466	12.0961	47.2849	20.628	47.1319	21.0963		0.1295	278	0.1295	100		279.48	5203.58	279.48	5203.58		-640.166	-0.07947
0.0042	-11.9492	-0.05683	-5.35507	-0.05683	-8.815	-0.05683	-12.4367	-0.05683	-15.2588	-0.05683	-18.4708		26.4822	12.9434	50.8917	22.127	50.6649	22.7323		0.1395	286	0.1395	130		279.38	4532.34	279.38	4532.34		-630.148	-0.07837
0.00176	-11.8492	-0.05928	-5.69763	-0.05928	-9.39255	-0.05928	-13.2523	-0.05928	-16.2048	-0.05928	-19.5618		28.7064	13.6619	54.8177	23.3802	54.6463	24.1235		0.1495	269	0.1495	177		279.28	3811.71	279.28	3811.71		-620.204	-0.07729
-0.000682129	-11.7485	-0.06172	-6.06308	-0.06172	-10.0029	-0.06172	-14.0915	-0.06172	-17.189	-0.06172	-20.6833		31.0706	14.2146	59.0806	24.3458	58.9539	25.1363		0.1595	293	0.1595	219		279.18	3280.62	279.18	3280.62		-610.148	-0.07617
-0.00312	-11.6516	-0.06416	-6.45218	-0.06416	-10.6445	-0.06416	-14.9689	-0.06416	-18.2114	-0.06416	-21.8582		33.5151	14.5854	63.4492	24.9452	63.4105	25.7148		0.1695	397	0.1695	294		279.08	2929.76	279.08	2929.76		-600.093	-0.07501
-0.00556	-11.5585	-0.0666	-6.86493	-0.0666	-11.319	-0.0666	-15.8844	-0.0666	-19.2795	-0.0666	-23.0637		35.9816	14.7811	67.8834	25.189	67.8497	25.8974		0.1795	523	0.1795	370		278.98	2669.39	278.98	2669.39		-590.087	-0.07391
-0.00801	-11.4708	-0.06904	-7.30362	-0.06904	-12.0209	-0.06904	-16.8304	-0.06904	-20.3705	-0.06904	-24.3149		38.4221	14.827	72.3521	25.1102	72.1642	25.7816		0.1895	527	0.1895	401		278.88	2507.85	278.88	2507.85		-580.193	-0.07278
-0.01045	-11.3823	-0.07148	-7.7713	-0.07148	-12.764	-0.07148	-17.8146	-0.07148	-21.5149	-0.07148	-25.589		40.8061	14.7592	76.573	24.725	76.3172	25.4711		0.1995	650	0.1995	525		278.78	2456.57	278.78	2456.57		-570.249	-0.07163
-0.01289	-11.2984	-0.07392	-8.27255	-0.07392	-13.5345	-0.07392	-18.8446	-0.07392	-22.6822	-0.07392	-26.9089		43.1212	14.6145	80.8414	24.2171	80.3176	25.0406		0.2095	935	0.2095	783		278.68	2415.03	278.68	2415.03		-560.119	-0.07047
-0.01533	-11.2183	-0.07637	-8.79211	-0.07637	-14.328	-0.07637	-19.8975	-0.07637	-23.8876	-0.07637	-28.2745		45.3697	14.4222	84.6931	23.4643	84.1891	24.528		0.2195	966	0.2195	840		278.58	2350.02	278.58	2350.02		-550.088	-0.06928
-0.01777	-11.1397	-0.07881	-9.33685	-0.07881	-15.1596	-0.07881	-20.9885	-0.07881	-25.1312	-0.07881	-29.6555		47.5618	14.2007	88.3113	22.6056	87.9506	23.9444		0.2295	997	0.2295	1010		278.48	2349.81	278.48	2349.81		-540.07	-0.06811
-0.02021	-11.0664	-0.08125	-9.91287	-0.08125	-16.0141	-0.08125	-22.1176	-0.08125	-26.4053	-0.08125	-31.0821		49.7097	13.9567	91.7626	21.6896	91.6081	23.2874		0.2395	1023	0.2395	1059		278.38	2333.03	278.38	2333.03		-530.039	-0.06692
-0.02265	-10.9947	-0.08369	-10.5133	-0.08369	-16.8991	-0.08369	-23.2849	-0.08369	-27.71	-0.08369	-32.547		51.823	13.6874	95.0363	20.748	95.1564	22.5508		0.2495	1060	0.2495	1091		278.28	2259.41	278.28	2259.41		-520.021	-0.06573
-0.0251	-10.9268	-0.08613	-11.1366	-0.08613	-17.807	-0.08613	-24.4827	-0.08613	-29.0604	-0.08613	-34.0424		53.9047	13.3842	98.2511	20.006	98.5814	21.7312		0.2595	1081	0.2595	1137		278.18	2276.69	278.18	2276.69		-510.176	-0.06452
-0.02754	-10.8612	-0.08857	-11.7912	-0.08857	-18.7607	-0.08857	-25.7111	-0.08857	-30.4413	-0.08857	-35.5453		55.9505	13.0361	101.378	19.2118	101.864	20.8308		0.2695	1014	0.2695	1176		278.08	2215.25	278.08	2215.25		-500.183	-0.06332
-0.02998	-10.7987	-0.09101	-12.4817	-0.09101	-19.722	-0.09101	-26.9699	-0.09101	-31.8604	-0.09101	-37.1094		57.951	12.6333	104.624	18.4941	104.988	19.8567		0.2795	1030	0.2795	1342		277.98	2163.18	277.98	2163.18		-490.14	-0.06208
-0.03242	-10.7376	-0.09346	-13.1912	-0.09346	-20.7214	-0.09346	-28.2669	-0.09346	-33.3099	-0.09346	-38.7039		59.8915	12.1698	107.528	17.6955	107.936	18.8213		0.2895	784	0.2895	1083		277.88	2088.68	277.88	2088.68		-480.171	-0.06087
-0.03486	-10.6827	-0.0959	-13.9237	-0.0959	-21.759	-0.0959	-29.5944	-0.0959	-34.7824	-0.0959	-40.3214		61.755	11.6443	110.626	16.8058	110.696	17.7398		0.2995	638	0.2995	915		277.78	1994.97	277.78	1994.97		-470.14	-0.05963
-0.0373	-10.6293	-0.09834	-14.6866	-0.09834	-22.8119	-0.09834	-30.9448	-0.09834	-36.293	-0.09834	-41.9693		63.5249	11.0609	114.071	16.082	113.262	16.6292		0.3095	662	0.3095	940		277.68	2001.84	277.68	2001.84		-460.122	-0.05836
-0.03974	-10.5766	-0.10078	-15.4724	-0.10078	-23.8953	-0.10078	-32.3334	-0.10078	-37.8342	-0.10078	-43.6478		65.1863	10.4282	116.959	14.996	115.63	15.507		0.3194	444	0.3194	569		277.58	1992.49	277.58	1992.49		-449.905	-0.0571
-0.04219	-10.5301	-0.10322	-16.2811	-0.10322	-25.0092	-0.10322	-33.7524	-0.10322	-39.4134	-0.10322	-45.372		66.7281	9.75821	119.532	13.687	117.802	14.3895		0.3294	295	0.3294	331		277.48	1973.85	277.48	1973.85		-439.874	-0.0558
-0.04463	-10.4835	-0.10566	-17.128	-0.10566	-26.1383	-0.10566	-35.1944	-0.10566	-41.0232	-0.10566	-47.1115		68.1431	9.0649	122.008	11.91	119.783	13.2913		0.3394	190	0.3394	205		277.38	1872.04	277.38	1872.04		-430.017	-0.05453
-0.04707	-10.4408	-0.1081	-17.9825	-0.1081	-27.298	-0.1081	-36.6898	-0.1081	-42.6559	-0.1081	-48.8815		69.4291	8.36243	124.439	10.2075	121.581	12.2249		0.3494	148	0.3494	154		277.28	1823.49	277.28	1823.49		-419.974	-0.05324
-0.04951	-10.4004	-0.11055	-18.8828	-0.11055	-28.4882	-0.11055	-38.1851	-0.11055	-44.3192	-0.11055	-50.6744		70.5871	7.6644			123.205	11.2004		0.3594	175	0.3594	125		277.18	1741.71	277.18	1741.71		-409.893	-0.05192
-0.05195	-10.3645	-0.11299	-19.7906	-0.11299	-29.7089	-0.11299	-39.7186	-0.11299	-46.0205	-0.11299	-52.5055		71.6215	6.98288			124.668	10.2257		0.3694	222	0.3694	120		277.08	1762.71	277.08	1762.71		-399.95	-0.0506
-0.05439	-10.3317	-0.11543	-20.7367	-0.11543	-30.9524	-0.11543	-41.2903	-0.11543	-47.7524	-0.11543	-54.3747									0.3794	255	0.3794	133		276.98	1671.55	276.98	1671.55		-389.969	-0.04927
-0.05683	-10.3027	-0.11787	-21.698	-0.11787	-32.2189	-0.11787	-42.9001	-0.11787	-49.4995	-0.11787	-56.2592									0.3894	260	0.3894	148		276.88	1632.36	276.88	1632.36		-379.938	-0.04794
-0.05928	-10.2768	-0.12031	-22.6822	-0.12031	-33.5083	-0.12031	-44.5328	-0.12031	-51.2848	-0.12031	-58.1665									0.3994	296	0.3994	193		276.78	1586.51	276.78	1586.51		-370.032	-0.04654
-0.06172	-10.2539	-0.12275	-23.6969	-0.12275	-34.8206	-0.12275	-46.2036	-0.12275	-53.1082	-0.12275	-60.0967									0.4094	344	0.4094	230		276.68	1570.97	276.68	1570.97		-359.963	-0.04519
-0.06416	-10.2364	-0.12519	-24.7269	-0.12519	-36.171	-0.12519	-47.8897	-0.12519	-54.9622	-0.12519	-62.0804									0.4194	402	0.4194	249		276.58	1574.69	276.58	1574.69		-349.982	-0.04381
-0.0666	-10.2219	-0.12764	-25.7797	-0.12764	-37.5137	-0.12764	-49.6216	-0.12764	-56.8161	-0.12764	-64.0564									0.4294	465	0.4294	281		276.48	1555.25	276.48	1555.25		-339.865	-0.04242
-0.06904	-10.2127	-0.13008	-26.8555	-0.13008	-38.8946	-0.13008	-51.3687	-0.13008	-58.7234	-0.13008	-66.0858									0.4394	563	0.4394	301		276.38	1488.07	276.38	1488.07		-329.896	-0.04096
-0.07148	-10.2066	-0.13252	-27.9465	-0.13252	-40.3061	-0.13252	-53.1387	-0.13252	-60.6613	-0.13252	-68.1229									0.4494	696	0.4494	370		276.28	1459.14	276.28	1459.14		-319.89	-0.03954
-0.07392	-10.2081	-0.13496	-29.0604	-0.13496	-41.748	-0.13496	-54.9393	-0.13496	-62.6144	-0.13496	-70.2057									0.4594	798	0.4594	407							-309.785	-0.03807
-0.07637	-10.2158	-0.1374	-30.2048	-0.1374	-43.19	-0.1374	-56.7627	-0.1374	-64.6133	-0.1374	-72.2809									0.4694	922	0.4694	486							-299.766	-0.03664
-0.07881	-10.2272	-0.13984	-31.3568	-0.13984	-44.6625	-0.13984	-58.609	-0.13984	-66.6046	-0.13984	-74.3942									0.4794	1129	0.4794	615							-289.897	-0.03519
-0.08125	-10.2463	-0.14228	-32.5394	-0.14228	-46.1883	-0.14228	-60.4858	-0.14228	-68.6646	-0.14228	-76.5152									0.4894	1445	0.4894	792							-279.916	-0.03372
-0.08369	-10.2722	-0.14473	-33.7296	-0.14473	-47.6837	-0.14473	-62.3932	-0.14473	-70.7245	-0.14473	-78.865									0.4994	2004	0.4994	1116							-269.885	-0.03221
-0.08613	-10.3073	-0.14717	-34.935	-0.14717	-49.2096	-0.14717	-64.3158	-0.14717	-72.7997	-0.14717	-81.0928									0.5094	2820	0.5094	1506							-259.904	-0.0307
-0.08857	-10.3477	-0.14961	-36.1633	-0.14961	-50.7812	-0.14961	-66.246	-0.14961	-74.8978	-0.14961	-83.3282									0.5194	3544	0.5194	1940							-249.861	-0.02915
-0.09101	-10.3966	-0.15205	-37.4145	-0.15205	-52.3605	-0.15205	-68.2144	-0.15205	-77.0035	-0.15205	-85.5866									0.5294	3931	0.5294	2087							-239.843	-0.02758
-0.09346	-10.4584	-0.15449	-38.681	-0.15449	-53.9475	-0.15449	-70.221	-0.15449	-79.3762	-0.15449	-87.8296									0.5394	3535	0.5394	1835							-229.825	-0.02602
-0.0959	-10.5278	-0.15693	-39.9628	-0.15693	-55.5573	-0.15693	-72.2122	-0.15693	-81.5735	-0.15693	-90.1108									0.5494	2582	0.5494	1380							-219.98	-0.02444
-0.09834	-10.6094	-0.15937	-41.275	-0.15937	-57.2052	-0.15937	-74.2493	-0.15937	-83.7708	-0.15937	-92.4683									0.5594	1540	0.5594	884							-210.024	-0.02286
-0.10078	-10.7025	-0.16181	-42.5949	-0.16181	-58.8455	-0.16181	-76.3016	-0.16181	-86.029	-0.16181	-94.8486									0.5694	749	0.5694	447							-199.931	-0.02123
-0.10322	-10.8086	-0.16426	-43.9377	-0.16426	-60.4935	-0.16426	-78.5446	-0.16426	-88.295	-0.16426	-97.2443									0.5794	404	0.5794	221							-189.913	-0.01959
-0.10566	-10.9261	-0.1667	-45.2957	-0.1667	-62.1796	-0.1667	-80.6656	-0.1667	-90.5609	-0.1667	-99.6475									0.5894	266	0.5894	196							-179.895	-0.0179
-0.1081	-11.058	-0.16914	-46.6614	-0.16914	-63.8962	-0.16914	-82.7866	-0.16914	-92.8955	-0.16914	-102.104									0.5994	253	0.5994	142							-169.976	-0.0162
-0.11055	-11.203	-0.17158	-48.0499	-0.17158	-65.6357	-0.17158	-84.9838	-0.17158	-95.2911	-0.17158	-104.591									0.6094	251	0.6094	164							-159.92	-0.01453
-0.11299	-11.3625	-0.17402	-49.4537	-0.17402	-67.3752	-0.17402	-87.1887	-0.17402	-97.6181	-0.17402	-107.063									0.6194	240	0.6194	187							-150.014	-0.01282
-0.11543	-11.5341	-0.17646	-50.8957	-0.17646	-69.1452	-0.17646	-89.4089	-0.17646	-100.044	-0.17646	-109.573									0.6293	269	0.6293	145							-140.033	-0.01104
-0.11787	-11.718	-0.1789	-52.3376	-0.1789	-70.961	-0.1789	-91.6519	-0.1789	-102.47	-0.1789	-112.099									0.6393	248	0.6393	151							-129.927	-0.00927
-0.12031	-11.9133	-0.18135	-53.8254	-0.18135	-72.7615	-0.18135	-93.895	-0.18135	-104.942	-0.18135	-114.655									0.6493	230	0.6493	139							-119.934	-0.00748
-0.12275	-12.1193	-0.18379	-55.3131	-0.18379	-74.5468	-0.18379	-96.1838	-0.18379	-107.391	-0.18379	-117.256									0.6593	267	0.6593	163							-109.878	-0.00564
-0.12519	-12.3383	-0.18623	-56.8008	-0.18623	-76.4389	-0.18623	-98.5031	-0.18623	-109.955	-0.18623	-119.858									0.6693	290	0.6693	188							-99.8723	-0.00375
-0.12764	-12.5732	-0.18867	-58.3038	-0.18867	-78.4988	-0.18867	-100.807	-0.18867	-112.511	-0.18867	-122.452									0.6793	292	0.6793	206							-89.8166	-0.00182
-0.13008	-12.8174	-0.19111	-59.845	-0.19111	-80.3604	-0.19111	-103.149	-0.19111	-115.074	-0.19111	-125.198									0.6893	254	0.6893	243							-79.9725	8.33504e-05
-0.13252	-13.0692	-0.19355	-61.3861	-0.19355	-82.2983	-0.19355	-105.53	-0.19355	-117.653	-0.19355	-127.869									0.6993	283	0.6993	275							-69.9417	0.00206
-0.13496	-13.3362	-0.19599	-62.9349	-0.19599	-84.2667	-0.19599	-107.925	-0.19599	-120.277	-0.19599	-130.615									0.7093	311	0.7093	297							-59.8985	0.00401
-0.1374	-13.6108	-0.19844	-64.4913	-0.19844	-86.2198	-0.19844	-110.306	-0.19844	-122.894	-0.19844	-133.286									0.7193	307	0.7193	287							-49.9299	0.00598
-0.13984	-13.8931	-0.20088	-66.0934	-0.20088	-88.1653	-0.20088	-112.709	-0.20088	-125.656	-0.20088	-136.032									0.7293	303	0.7293	285							-39.9614	0.00801
-0.14228	-14.1907	-0.20332	-67.7109	-0.20332	-90.1718	-0.20332	-115.189	-0.20332	-128.403	-0.20332	-138.779									0.7393	289	0.7393	233							-29.8683	0.01009
-0.14473	-14.4959	-0.20576	-69.3283	-0.20576	-92.2089	-0.20576	-117.676	-0.20576	-131.073	-0.20576	-141.525									0.7493	287	0.7493	175							-19.8625	0.01216
-0.14717	-14.8087	-0.2082	-70.961	-0.2082	-94.2306	-0.2082	-120.178	-0.2082	-133.82	-0.2082	-144.348									0.7593	281	0.7593	176							-10.0308	0.01419
-0.14961	-15.1367	-0.21064	-72.6242	-0.21064	-96.2982	-0.21064	-122.726	-0.21064	-136.566	-0.21064	-147.247									0.7693	298	0.7693	162							-0.03734	0.01635
-0.15205	-15.4724	-0.21308	-74.295	-0.21308	-98.3658	-0.21308	-125.351	-0.21308	-139.389	-0.21308	-150.07									0.7793	290	0.7793	160							10.0059	0.01846
-0.15449	-15.8157	-0.21553	-75.9735	-0.21553	-100.441	-0.21553	-127.945	-0.21553	-142.212	-0.21553	-152.969									0.7893	296	0.7893	139							19.962	0.02046
-0.15693	-16.1743	-0.21797	-77.8274	-0.21797	-102.554	-0.21797	-130.539	-0.21797	-145.035	-0.21797	-155.869									0.7993	291	0.7993	158							30.0675	0.02253
-0.15937	-16.5329	-0.22041	-79.567	-0.22041	-104.668	-0.22041	-133.133	-0.22041	-147.858	-0.22041	-158.768									0.8093	278	0.8093	138							40.0485	0.02475
-0.16181	-16.9144	-0.22285	-81.3294	-0.22285	-106.804	-0.22285	-135.803	-0.22285	-150.757	-0.22285	-161.667									0.8193	311	0.8193	161							50.1291	0.02715
-0.16426	-17.2958	-0.22529	-83.0765	-0.22529	-108.963	-0.22529	-138.474	-0.22529	-153.656	-0.22529	-164.642									0.8293	285	0.8293	129							60.0976	0.02936
-0.1667	-17.6926	-0.22773	-84.8236	-0.22773	-111.191	-0.22773	-141.144	-0.22773	-156.555	-0.22773	-167.694									0.8393	305	0.8393	158							69.9293	0.03162
-0.16914	-18.0969	-0.23017	-86.6013	-0.23017	-113.403	-0.23017	-143.814	-0.23017	-159.454	-0.23017	-170.746									0.8493	324	0.8493	151							79.985	0.03451
-0.17158	-18.5165	-0.23262	-88.3713	-0.23262	-115.608	-0.23262	-146.484	-0.23262	-162.43	-0.23262	-173.721									0.8593	311	0.8593	147							89.9535	0.03688
-0.17402	-18.9438	-0.23506	-90.1794	-0.23506	-117.867	-0.23506	-149.231	-0.23506	-165.405	-0.23506	-176.849									0.8693	323	0.8693	133							100.071	0.03908
-0.17646	-19.3787	-0.2375	-92.0258	-0.2375	-120.148	-0.2375	-151.978	-0.2375	-168.381	-0.2375	-179.901									0.8793	306	0.8793	183							109.99	0.04146
-0.1789	-19.8212	-0.23994	-93.9484	-0.23994	-122.444	-0.23994	-154.724	-0.23994	-171.356	-0.23994	-182.953									0.8893	316	0.8893	146							119.984	0.0437
-0.18135	-20.2789	-0.24238	-95.787	-0.24238	-124.832	-0.24238	-157.547	-0.24238	-174.408	-0.24238	-186.081									0.8993	309	0.8993	169							129.927	0.04622
-0.18379	-20.7443	-0.24482	-97.702	-0.24482	-127.258	-0.24482	-160.37	-0.24482	-177.46	-0.24482	-189.209									0.9093	323	0.9093	167							139.958	0.04849
-0.18623	-21.225	-0.24726	-99.6094	-0.24726	-129.623	-0.24726	-163.193	-0.24726	-180.588	-0.24726	-192.413									0.9193	347	0.9193	174							149.939	0.05073
-0.18867	-21.7209	-0.24971	-101.532	-0.24971	-131.989	-0.24971	-166.168	-0.24971	-183.716	-0.24971	-195.618									0.9293	313	0.9293	171							159.957	0.0529
-0.19111	-22.2168	-0.25215	-103.455	-0.25215	-134.354	-0.25215	-169.144	-0.25215	-186.844	-0.25215	-198.746									0.9392	329	0.9392	187							170.026	0.05509
-0.19355	-22.7356	-0.25459	-105.438	-0.25459	-136.719	-0.25459	-172.119	-0.25459	-189.972	-0.25459	-202.026									0.9492	346	0.9492	169							179.957	0.05721
-0.19599	-23.2544	-0.25703	-107.422	-0.25703	-139.236	-0.25703	-174.942	-0.25703	-193.1	-0.25703	-205.307									0.9592	310	0.9592	190							190.311	0.05948
-0.19844	-23.7885	-0.25947	-109.398	-0.25947	-141.678	-0.25947	-177.917	-0.25947	-196.381	-0.25947	-208.588									0.9692	313	0.9692	168							200.33	0.06162
-0.20088	-24.3378	-0.26191	-111.42	-0.26191	-144.196	-0.26191	-181.046	-0.26191	-199.661	-0.26191	-211.945									0.9792	315	0.9792	164							210.174	0.06363
-0.20332	-24.9023	-0.26435	-113.48	-0.26435	-146.713	-0.26435	-183.945	-0.26435	-202.713	-0.26435	-215.149									0.9892	296	0.9892	149							220.192	0.06563
-0.20576	-25.4746	-0.2668	-115.517	-0.2668	-149.307	-0.2668	-186.996	-0.2668	-205.994	-0.2668	-218.506									0.9992	288	0.9992	146							230.111	0.06768
-0.2082	-26.0544	-0.26924	-117.561	-0.26924	-151.825	-0.26924	-190.048	-0.26924	-209.274	-0.26924	-221.863									1.0092	315	1.0092	175							240.154	0.06969
-0.21064	-26.6571	-0.27168	-119.682	-0.27168	-154.419	-0.27168	-193.176	-0.27168	-212.708	-0.27168	-225.143									1.0192	330	1.0192	138							249.899	0.07164
-0.21308	-27.2675	-0.27412	-121.758	-0.27412	-157.013	-0.27412	-196.228	-0.27412	-215.988	-0.27412	-228.577									1.0292	327	1.0292	167							259.942	0.07356
-0.21553	-27.8854	-0.27656	-123.848	-0.27656	-159.607	-0.27656	-199.432	-0.27656	-219.345	-0.27656	-232.01									1.0392	306	1.0392	137							269.985	0.07547
-0.21797	-28.5111	-0.279	-126.19	-0.279	-162.201	-0.279	-202.484	-0.279	-222.855	-0.279	-235.443									1.0492	330	1.0492	152							279.804	0.07737
-0.22041	-29.1595	-0.28144	-128.326	-0.28144	-164.871	-0.28144	-205.765	-0.28144	-226.288	-0.28144	-238.953									1.0592	304	1.0592	157							289.736	0.07925
-0.22285	-29.8157	-0.28389	-130.615	-0.28389	-167.618	-0.28389	-208.893	-0.28389	-229.797	-0.28389	-242.538									1.0692	288	1.0692	165							299.779	0.08112
-0.22529	-30.4871	-0.28633	-132.828	-0.28633	-170.364	-0.28633	-212.173	-0.28633	-233.307	-0.28633	-246.048									1.0792	290	1.0792	161							309.834	0.08304
-0.22773	-31.1661	-0.28877	-135.04	-0.28877	-173.187	-0.28877	-215.454	-0.28877	-236.588	-0.28877	-249.558									1.0892	301	1.0892	168							319.828	0.08492
-0.23017	-31.868	-0.29121	-137.329	-0.29121	-176.01	-0.29121	-218.735	-0.29121	-240.25	-0.29121	-253.143									1.0992	313	1.0992	163							329.821	0.0866
-0.23262	-32.5851	-0.29365	-139.618	-0.29365	-178.68	-0.29365	-222.015	-0.29365	-243.912	-0.29365	-256.805									1.1092	307	1.1092	168							339.84	0.08852
-0.23506	-33.3099	-0.29609	-141.907	-0.29609	-181.503	-0.29609	-225.372	-0.29609	-247.421	-0.29609	-260.391									1.1192	293	1.1192	133							349.709	0.09028
-0.2375	-34.05	-0.29853	-144.196	-0.29853	-184.402	-0.29853	-228.729	-0.29853	-251.083	-0.29853	-264.053									1.1292	283	1.1292	145							359.789	0.09217
-0.23994	-34.8053	-0.30098	-146.561	-0.30098	-187.378	-0.30098	-232.086	-0.30098	-254.669	-0.30098	-267.563									1.1392	291	1.1392	151							369.733	0.09387
-0.24238	-35.5759	-0.30342	-148.849	-0.30342	-190.353	-0.30342	-235.443	-0.30342	-258.179	-0.30342	-271.378									1.1492	292	1.1492	154							379.776	0.09555
-0.24482	-36.3617	-0.30586	-151.291	-0.30586	-193.329	-0.30586	-238.724	-0.30586	-261.917	-0.30586	-275.04									1.1592	277	1.1592	151							389.869	0.0971
-0.24726	-37.1551	-0.3083	-153.656	-0.3083	-196.304	-0.3083	-242.31	-0.3083	-265.732	-0.3083	-278.702									1.1692	291	1.1692	138							399.776	0.09887
-0.24971	-37.9639	-0.31074	-156.021	-0.31074	-199.203	-0.31074	-245.895	-0.31074	-269.47	-0.31074	-282.44									1.1792	271	1.1792	152							409.856	0.10052
-0.25215	-38.7878	-0.31318	-158.463	-0.31318	-202.179	-0.31318	-249.329	-0.31318	-273.209	-0.31318	-286.179									1.1892	304	1.1892	141							419.625	0.10216
-0.25459	-39.6347	-0.31562	-160.98	-0.31562	-205.231	-0.31562	-252.914	-0.31562	-277.023	-0.31562	-290.07									1.1992	285	1.1992	140							429.669	0.10387
-0.25703	-40.4892	-0.31806	-163.422	-0.31806	-208.282	-0.31806	-256.5	-0.31806	-280.914	-0.31806	-293.808									1.2092	295	1.2092	136							439.7	0.10549
-0.25947	-41.3742	-0.32051	-165.939	-0.32051	-211.411	-0.32051	-260.162	-0.32051	-284.882	-0.32051	-297.699									1.2192	288	1.2192	145							449.718	0.10705
-0.26191	-42.2592	-0.32295	-168.457	-0.32295	-214.539	-0.32295	-263.672	-0.32295	-288.849	-0.32295	-301.666									1.2292	281	1.2292	134							459.998	0.10873
-0.26435	-43.1671	-0.32539	-171.127	-0.32539	-217.59	-0.32539	-267.258	-0.32539	-292.664	-0.32539	-305.557									1.2392	270	1.2392	164							470.003	0.11031
-0.2668	-44.0903	-0.32783	-173.721	-0.32783	-220.795	-0.32783	-270.92	-0.32783	-296.631	-0.32783	-309.601									1.2492	257	1.2492	156							480.084	0.11201
-0.26924	-45.0287	-0.33027	-176.239	-0.33027	-224.075	-0.33027	-274.582	-0.33027	-300.522	-0.33027	-313.568									1.2591	268	1.2591	143							489.916	0.11352
-0.27168	-45.9976	-0.33271	-178.986	-0.33271	-227.28	-0.33271	-278.397	-0.33271	-304.489	-0.33271	-317.764									1.2691	267	1.2691	129							499.934	0.11503
-0.27412	-46.9742	-0.33515	-181.58	-0.33515	-230.484	-0.33515	-282.059	-0.33515	-308.533	-0.33515	-321.655									1.2791	241	1.2791	139							509.915	0.1165
-0.27656	-47.9584	-0.3376	-184.25	-0.3376	-233.841	-0.3376	-285.797	-0.3376	-312.729	-0.3376	-325.775									1.2891	282	1.2891	132							519.909	0.11802
-0.279	-48.9731	-0.34004	-186.92	-0.34004	-236.969	-0.34004	-289.612	-0.34004	-316.772	-0.34004	-329.819									1.2991	247	1.2991	133							529.89	0.11954
-0.28144	-49.9954	-0.34248	-189.667	-0.34248	-240.402	-0.34248	-293.579	-0.34248	-320.816	-0.34248	-333.862									1.3091	264	1.3091	140							539.97	0.1212
-0.28389	-51.0406	-0.34492	-192.49	-0.34492	-243.759	-0.34492	-297.394	-0.34492	-325.012	-0.34492	-337.906									1.3191	230	1.3191	131							549.976	0.12259
-0.28633	-52.1011	-0.34736	-195.312	-0.34736	-247.269	-0.34736	-301.437	-0.34736	-329.132	-0.34736	-341.949									1.3291	266	1.3291	127							559.87	0.12406
-0.28877	-53.1845	-0.3498	-198.135	-0.3498	-250.626	-0.3498	-305.405	-0.3498	-333.328	-0.3498	-346.146									1.3391	224	1.3391	136							569.826	0.12547
-0.29121	-54.2831	-0.35224	-200.958	-0.35224	-254.135	-0.35224	-309.219	-0.35224	-337.524	-0.35224	-350.342									1.3491	237	1.3491	120							579.857	0.12693
-0.29365	-55.4047	-0.35469	-203.781	-0.35469	-257.492	-0.35469	-313.263	-0.35469	-341.568	-0.35469	-354.538									1.3591	249	1.3591	127							589.863	0.12844
-0.29609	-56.5414	-0.35713	-206.604	-0.35713	-261.154	-0.35713	-317.23	-0.35713	-346.069	-0.35713	-358.81									1.3691	257	1.3691	135							599.856	0.12987
-0.29853	-57.7011	-0.35957	-209.579	-0.35957	-264.74	-0.35957	-321.274	-0.35957	-350.265	-0.35957	-363.159									1.3791	243	1.3791	131							609.912	0.13134
-0.30098	-58.8684	-0.36201	-212.555	-0.36201	-268.326	-0.36201	-325.165	-0.36201	-354.614	-0.36201	-367.355									1.3891	245	1.3891	108							619.967	0.13273
-0.30342	-60.0662	-0.36445	-215.53	-0.36445	-271.835	-0.36445	-329.437	-0.36445	-358.963	-0.36445	-371.628									1.3991	257	1.3991	122							629.762	0.13405
-0.30586	-61.2793	-0.36201	-212.402	-0.36201	-268.402	-0.36201	-325.699	-0.36201	-355.148	-0.36201	-367.813									1.4091	258	1.4091	144							639.768	0.13543
-0.3083	-62.5153	-0.35957	-209.274	-0.35957	-265.121	-0.35957	-321.808	-0.35957	-351.181	-0.35957	-363.846									1.4191	256	1.4191	131							649.799	0.13685
-0.31074	-63.7589	-0.35713	-206.146	-0.35713	-261.917	-0.35713	-317.993	-0.35713	-347.214	-0.35713	-360.031									1.4291	244	1.4291	131							659.804	0.13826
-0.31318	-65.0253	-0.35469	-203.018	-0.35469	-258.56	-0.35469	-314.331	-0.35469	-343.323	-0.35469	-356.14									1.4391	243	1.4391	126							669.885	0.1398
-0.31562	-66.3147	-0.35224	-199.966	-0.35224	-255.28	-0.35224	-310.593	-0.35224	-339.279	-0.35224	-352.325									1.4491	235	1.4491	134							679.891	0.14114
-0.31806	-67.6269	-0.3498	-196.991	-0.3498	-251.846	-0.3498	-306.778	-0.3498	-335.159	-0.3498	-348.358									1.4591	261	1.4591	140							689.822	0.14246
-0.32051	-68.9697	-0.34736	-193.863	-0.34736	-248.489	-0.34736	-303.04	-0.34736	-331.421	-0.34736	-344.315									1.4691	243	1.4691	139							699.853	0.14379
-0.32295	-70.3278	-0.34492	-190.964	-0.34492	-245.209	-0.34492	-299.225	-0.34492	-327.454	-0.34492	-340.347									1.4791	236	1.4791	109							709.759	0.14506
-0.32539	-71.6934	-0.34248	-187.988	-0.34248	-241.852	-0.34248	-295.486	-0.34248	-323.486	-0.34248	-336.456									1.4891	248	1.4891	138							719.715	0.14638
-0.32783	-73.1049	-0.34004	-184.937	-0.34004	-238.647	-0.34004	-291.901	-0.34004	-319.443	-0.34004	-332.489									1.4991	251	1.4991	138							729.734	0.14777
-0.33027	-74.5392	-0.3376	-182.037	-0.3376	-235.291	-0.3376	-288.086	-0.3376	-315.399	-0.3376	-328.598									1.5091	246	1.5091	129							739.765	0.149
-0.33271	-75.9964	-0.33515	-179.138	-0.33515	-232.162	-0.33515	-284.271	-0.33515	-311.584	-0.33515	-324.707									1.5191	249	1.5191	124							749.708	0.15023
-0.33515	-77.6444	-0.33271	-176.315	-0.33271	-228.882	-0.33271	-280.457	-0.33271	-307.617	-0.33271	-320.969									1.5291	269	1.5291	111							759.776	0.1516
-0.3376	-79.1626	-0.33027	-173.416	-0.33027	-225.601	-0.33027	-276.642	-0.33027	-303.65	-0.33027	-317.154									1.5391	256	1.5391	101							769.807	0.15284
-0.34004	-80.6961	-0.32783	-170.593	-0.32783	-222.397	-0.32783	-273.056	-0.32783	-299.835	-0.32783	-313.263									1.5491	255	1.5491	104							779.676	0.15407
-0.34248	-82.2601	-0.32539	-167.77	-0.32539	-219.116	-0.32539	-269.394	-0.32539	-296.021	-0.32539	-309.601									1.5591	266	1.5591	118							789.707	0.15531
-0.34492	-83.8623	-0.32295	-165.024	-0.32295	-215.988	-0.32295	-265.732	-0.32295	-291.977	-0.32295	-305.786									1.569	274	1.569	110							799.626	0.15661
-0.34736	-85.4797	-0.32051	-162.277	-0.32051	-212.86	-0.32051	-262.146	-0.32051	-288.162	-0.32051	-301.895									1.579	290	1.579	115							809.681	0.15783
-0.3498	-87.1353	-0.31806	-159.531	-0.31806	-209.732	-0.31806	-258.408	-0.31806	-284.271	-0.31806	-298.004									1.589	302	1.589	115							819.762	0.15908
-0.35224	-88.8367	-0.31562	-156.937	-0.31562	-206.528	-0.31562	-254.822	-0.31562	-280.457	-0.31562	-294.266									1.599	313	1.599	110							829.743	0.16025
-0.35469	-90.5609	-0.31318	-154.266	-0.31318	-203.4	-0.31318	-251.236	-0.31318	-276.642	-0.31318	-290.298									1.609	318	1.609	107							839.774	0.1615
-0.35713	-92.3004	-0.31074	-151.596	-0.31074	-200.348	-0.31074	-247.65	-0.31074	-272.827	-0.31074	-286.56									1.619	291	1.619	94							849.618	0.16279
-0.35957	-94.1009	-0.3083	-148.926	-0.3083	-197.22	-0.3083	-244.064	-0.3083	-269.012	-0.3083	-282.745									1.629	290	1.629	102							859.586	0.16404
-0.36201	-95.932	-0.30586	-146.332	-0.30586	-194.168	-0.30586	-240.479	-0.30586	-265.198	-0.30586	-279.007									1.639	280	1.639	117							869.605	0.1652
-0.36445	-97.8241	-0.30342	-143.661	-0.30342	-191.116	-0.30342	-236.969	-0.30342	-261.383	-0.30342	-275.345									1.649	269	1.649	118							879.66	0.16635
-0.36201	-95.7642	-0.30098	-141.144	-0.30098	-188.065	-0.30098	-233.536	-0.30098	-257.645	-0.30098	-271.683									1.659	272	1.659	105							889.629	0.16761
-0.35957	-93.8187	-0.29853	-138.626	-0.29853	-184.937	-0.29853	-229.95	-0.29853	-253.906	-0.29853	-267.944									1.669	283	1.669	101							899.66	0.16876
-0.35713	-91.9189	-0.29609	-136.185	-0.29609	-182.114	-0.29609	-226.44	-0.29609	-250.168	-0.29609	-264.282									1.679	269	1.679	106							909.715	0.16985
-0.35469	-90.0879	-0.29365	-133.667	-0.29365	-179.138	-0.29365	-223.083	-0.29365	-246.506	-0.29365	-260.468									1.689	241	1.689	97							919.721	0.17106
-0.35224	-88.2721	-0.29121	-131.226	-0.29121	-176.239	-0.29121	-219.65	-0.29121	-242.844	-0.29121	-256.805									1.699	249	1.699	113							929.752	0.17231
-0.3498	-86.4792	-0.28877	-128.784	-0.28877	-173.34	-0.28877	-216.293	-0.28877	-239.258	-0.28877	-253.22									1.709	253	1.709	126							939.708	0.17339
-0.34736	-84.7549	-0.28633	-126.343	-0.28633	-170.441	-0.28633	-212.86	-0.28633	-235.596	-0.28633	-249.558									1.719	267	1.719	111							949.814	0.1746
-0.34492	-83.046	-0.28389	-123.833	-0.28389	-167.618	-0.28389	-209.579	-0.28389	-232.086	-0.28389	-246.048									1.729	311	1.729	113							959.82	0.17566
-0.34248	-81.3522	-0.28144	-121.49	-0.28144	-164.795	-0.28144	-206.146	-0.28144	-228.424	-0.28144	-242.462									1.739	360	1.739	112							969.738	0.17678
-0.34004	-79.6967	-0.279	-119.179	-0.279	-161.972	-0.279	-202.789	-0.279	-224.838	-0.279	-238.8									1.749	497	1.749	136							979.62	0.17794
-0.3376	-78.0716	-0.27656	-116.875	-0.27656	-159.149	-0.27656	-199.432	-0.27656	-221.252	-0.27656	-235.214									1.759	699	1.759	145							989.8	0.17898
-0.33515	-76.4542	-0.27412	-114.616	-0.27412	-156.403	-0.27412	-196.228	-0.27412	-217.819	-0.27412	-231.705									1.769	949	1.769	148							999.706	0.18008
-0.33271	-74.8672	-0.27168	-112.366	-0.27168	-153.656	-0.27168	-192.947	-0.27168	-214.31	-0.27168	-228.195									1.779	1308	1.779	178							999.719	0.18016
-0.33027	-73.3185	-0.26924	-110.161	-0.26924	-150.909	-0.26924	-189.819	-0.26924	-210.876	-0.26924	-224.686									1.789	1664	1.789	199							989.788	0.17933
-0.32783	-71.785	-0.2668	-107.964	-0.2668	-148.239	-0.2668	-186.539	-0.2668	-207.52	-0.2668	-221.176									1.799	1920	1.799	196							979.807	0.17843
-0.32539	-70.2743	-0.26435	-105.797	-0.26435	-145.493	-0.26435	-183.411	-0.26435	-204.01	-0.26435	-217.743									1.809	1990	1.809	227							969.751	0.17757
-0.32295	-68.8095	-0.26191	-103.691	-0.26191	-142.899	-0.26191	-180.206	-0.26191	-200.729	-0.26191	-214.31									1.819	2039	1.819	233							959.795	0.17668
-0.32051	-67.3675	-0.25947	-101.57	-0.25947	-140.305	-0.25947	-177.155	-0.25947	-197.372	-0.25947	-210.953									1.829	1948	1.829	197							949.776	0.17574
-0.31806	-65.9409	-0.25703	-99.5026	-0.25703	-137.711	-0.25703	-174.179	-0.25703	-194.016	-0.25703	-207.596									1.839	1707	1.839	179							939.571	0.17481
-0.31562	-64.5294	-0.25459	-97.4655	-0.25459	-135.117	-0.25459	-171.28	-0.25459	-190.735	-0.25459	-204.163									1.849	1514	1.849	175							929.541	0.17387
-0.31318	-63.1485	-0.25215	-95.4285	-0.25215	-132.599	-0.25215	-168.228	-0.25215	-187.454	-0.25215	-200.882									1.859	1298	1.859	164							919.51	0.1728
-0.31074	-61.7905	-0.24971	-93.4296	-0.24971	-130.081	-0.24971	-165.253	-0.24971	-184.25	-0.24971	-197.525									1.869	1096	1.869	151							909.691	0.17203
-0.3083	-60.4629	-0.24726	-91.4459	-0.24726	-127.64	-0.24726	-162.201	-0.24726	-181.046	-0.24726	-194.244									1.8789	966	1.8789	141							899.697	0.17099
-0.30586	-59.1431	-0.24482	-89.5233	-0.24482	-125.122	-0.24482	-159.149	-0.24482	-177.765	-0.24482	-190.964									1.8889	869	1.8889	132							889.691	0.17004
-0.30342	-57.8537	-0.24238	-87.5854	-0.24238	-122.589	-0.24238	-156.25	-0.24238	-174.637	-0.24238	-187.683									1.8989	726	1.8989	122							879.623	0.16909
-0.30098	-56.5949	-0.23994	-85.6628	-0.23994	-120.148	-0.23994	-153.275	-0.23994	-171.509	-0.23994	-184.479									1.9089	576	1.9089	118							869.605	0.1681
-0.29853	-55.3589	-0.2375	-83.8165	-0.2375	-117.744	-0.2375	-150.375	-0.2375	-168.304	-0.2375	-181.198									1.9189	469	1.9189	96							859.773	0.16712
-0.29609	-54.1305	-0.23506	-81.955	-0.23506	-115.372	-0.23506	-147.552	-0.23506	-165.176	-0.23506	-178.07									1.9289	391	1.9289	93							849.767	0.16616
-0.29365	-52.9175	-0.23262	-80.1468	-0.23262	-113.014	-0.23262	-144.73	-0.23262	-162.125	-0.23262	-174.866									1.9389	325	1.9389	81							839.749	0.16512
-0.29121	-51.7349	-0.23017	-78.3386	-0.23017	-110.703	-0.23017	-141.907	-0.23017	-159.073	-0.23017	-171.814									1.9489	271	1.9489	74							829.793	0.16411
-0.28877	-50.5829	-0.22773	-76.561	-0.22773	-108.391	-0.22773	-139.084	-0.22773	-156.097	-0.22773	-168.61									1.9589	241	1.9589	77							819.75	0.16307
-0.28633	-49.4308	-0.22529	-74.7986	-0.22529	-106.117	-0.22529	-136.261	-0.22529	-153.046	-0.22529	-165.482									1.9689	211	1.9689	85							809.694	0.16212
-0.28389	-48.3093	-0.22285	-73.0515	-0.22285	-103.882	-0.22285	-133.514	-0.22285	-150.07	-0.22285	-162.43									1.9789	200	1.9789	94							799.837	0.16104
-0.28144	-47.2107	-0.22041	-71.3425	-0.22041	-101.654	-0.22041	-130.768	-0.22041	-147.095	-0.22041	-159.454									1.9889	180	1.9889	72							789.844	0.16006
-0.279	-46.135	-0.21797	-69.6793	-0.21797	-99.4797	-0.21797	-128.098	-0.21797	-144.196	-0.21797	-156.403									1.9989	180	1.9989	68							779.85	0.15905
-0.27656	-45.0592	-0.21553	-68.0084	-0.21553	-97.29	-0.21553	-125.427	-0.21553	-141.22	-0.21553	-153.351									2.0089	181	2.0089	79							769.832	0.15803
-0.27412	-44.0063	-0.21308	-66.3834	-0.21308	-95.1233	-0.21308	-122.658	-0.21308	-138.397	-0.21308	-150.375									2.0189	149	2.0189	80							759.739	0.15695
-0.27168	-42.9611	-0.21064	-64.7659	-0.21064	-92.9947	-0.21064	-119.987	-0.21064	-135.498	-0.21064	-147.476									2.0289	142	2.0289	76							749.758	0.15582
-0.26924	-41.9464	-0.2082	-63.179	-0.2082	-90.8813	-0.2082	-117.409	-0.2082	-132.675	-0.2082	-144.501									2.0389	147	2.0389	83							739.802	0.15483
-0.2668	-40.947	-0.20576	-61.5997	-0.20576	-88.8138	-0.20576	-114.853	-0.20576	-129.852	-0.20576	-141.678									2.0489	151	2.0489	84							729.771	0.15378
-0.26435	-39.9628	-0.20332	-60.0433	-0.20332	-86.7691	-0.20332	-112.282	-0.20332	-127.106	-0.20332	-138.779									2.0589	141	2.0589	68							719.902	0.15262
-0.26191	-39.0015	-0.20088	-58.5251	-0.20088	-84.7626	-0.20088	-109.756	-0.20088	-124.214	-0.20088	-135.956									2.0689	143	2.0689	65							709.871	0.15159
-0.25947	-38.0478	-0.19844	-57.0145	-0.19844	-82.7637	-0.19844	-107.315	-0.19844	-121.513	-0.19844	-133.133									2.0789	135	2.0789	66							699.853	0.15052
-0.25703	-37.1094	-0.19599	-55.542	-0.19599	-80.7571	-0.19599	-104.851	-0.19599	-118.835	-0.19599	-130.31									2.0889	129	2.0889	62							689.822	0.14944
-0.25459	-36.2015	-0.19355	-54.0848	-0.19355	-78.8269	-0.19355	-102.417	-0.19355	-116.165	-0.19355	-127.563									2.0989	143	2.0989	59							679.891	0.1483
-0.25215	-35.3088	-0.19111	-52.6581	-0.19111	-76.8814	-0.19111	-100.006	-0.19111	-113.51	-0.19111	-124.664									2.1089	143	2.1089	66							669.86	0.14722
-0.24971	-34.4238	-0.18867	-51.239	-0.18867	-74.9588	-0.18867	-97.6257	-0.18867	-110.909	-0.18867	-121.941									2.1189	142	2.1189	75							659.842	0.14611
-0.24726	-33.5617	-0.18623	-49.9191	-0.18623	-73.1125	-0.18623	-95.2759	-0.18623	-108.299	-0.18623	-119.217									2.1289	139	2.1289	71							649.948	0.14491
-0.24482	-32.7148	-0.18379	-48.5916	-0.18379	-71.2433	-0.18379	-92.926	-0.18379	-105.759	-0.18379	-116.547									2.1389	132	2.1389	64							639.954	0.14375
-0.24238	-31.8909	-0.18135	-47.2488	-0.18135	-69.4199	-0.18135	-90.6296	-0.18135	-103.241	-0.18135	-113.914									2.1489	141	2.1489	68							629.861	0.14262
-0.23994	-31.0745	-0.1789	-45.9213	-0.1789	-67.5964	-0.1789	-88.3484	-0.1789	-100.746	-0.1789	-111.29									2.1589	149	2.1589	73							619.943	0.14146
-0.2375	-30.2734	-0.17646	-44.6167	-0.17646	-65.8264	-0.17646	-86.113	-0.17646	-98.2895	-0.17646	-108.704									2.1689	151	2.1689	76							609.974	0.14026
-0.23506	-29.4952	-0.17402	-43.3273	-0.17402	-64.0717	-0.17402	-83.9005	-0.17402	-95.8557	-0.17402	-106.117									2.1789	149	2.1789	76							599.856	0.13912
-0.23262	-28.7323	-0.17158	-42.0532	-0.17158	-62.3169	-0.17158	-81.7261	-0.17158	-93.4143	-0.17158	-103.577									2.1888	150	2.1888	83							589.838	0.13793
-0.23017	-27.9922	-0.16914	-40.802	-0.16914	-60.6079	-0.16914	-79.5593	-0.16914	-91.0263	-0.16914	-101.051									2.1988	144	2.1988	77							580.006	0.13673
-0.22773	-27.2598	-0.1667	-39.5813	-0.1667	-58.9142	-0.1667	-77.446	-0.1667	-88.6612	-0.1667	-98.587									2.2088	149	2.2088	72							569.963	0.13554
-0.22529	-26.5427	-0.16426	-38.3682	-0.16426	-57.2433	-0.16426	-75.3555	-0.16426	-86.3266	-0.16426	-96.1227									2.2188	157	2.2188	82							560.032	0.13429
-0.22285	-25.8484	-0.16181	-37.1704	-0.16181	-55.5801	-0.16181	-73.2727	-0.16181	-84.0225	-0.16181	-93.7042									2.2288	164	2.2288	86							549.988	0.13308
-0.22041	-25.1694	-0.15937	-36.0031	-0.15937	-53.9475	-0.15937	-71.1975	-0.15937	-81.7566	-0.15937	-91.2857									2.2388	163	2.2388	86							539.995	0.13183
-0.21797	-24.498	-0.15693	-34.8511	-0.15693	-52.3605	-0.15693	-69.1681	-0.15693	-79.4983	-0.15693	-88.8977									2.2488	146	2.2488	78							529.939	0.13061
-0.21553	-23.8495	-0.15449	-33.7296	-0.15449	-50.8041	-0.15449	-67.1844	-0.15449	-77.2858	-0.15449	-86.525									2.2588	152	2.2588	83							519.896	0.12933
-0.21308	-23.2086	-0.15205	-32.6157	-0.15205	-49.2554	-0.15205	-65.2008	-0.15205	-75.1038	-0.15205	-84.1827									2.2688	161	2.2688	96							510.077	0.12808
-0.21064	-22.5906	-0.14961	-31.517	-0.14961	-47.7371	-0.14961	-63.2629	-0.14961	-72.9523	-0.14961	-81.9016									2.2788	151	2.2788	90							500.121	0.1268
-0.2082	-21.9727	-0.14717	-30.4489	-0.14717	-46.2494	-0.14717	-61.3632	-0.14717	-70.8313	-0.14717	-79.6585									2.2888	143	2.2888	78							490.028	0.12552
-0.20576	-21.3089	-0.14473	-29.3961	-0.14473	-44.7846	-0.14473	-59.4864	-0.14473	-68.7408	-0.14473	-77.4307									2.2988	139	2.2988	79							480.059	0.12425
-0.20332	-20.7214	-0.14228	-28.3661	-0.14228	-43.335	-0.14228	-57.6477	-0.14228	-66.6962	-0.14228	-75.2029									2.3088	142	2.3088	82							470.028	0.12283
-0.20088	-20.1492	-0.13984	-27.3514	-0.13984	-41.9083	-0.13984	-55.8319	-0.13984	-64.6591	-0.13984	-73.0209									2.3188	143	2.3188	79							460.06	0.12155
-0.19844	-19.5923	-0.1374	-26.3596	-0.1374	-40.5045	-0.1374	-54.039	-0.1374	-62.6602	-0.1374	-70.8466									2.3288	144	2.3288	73							449.768	0.1202
-0.19599	-19.043	-0.13496	-25.383	-0.13496	-39.1235	-0.13496	-52.2766	-0.13496	-60.6842	-0.13496	-68.7103									2.3388	127	2.3388	77							439.874	0.11889
-0.19355	-18.5013	-0.13252	-24.4293	-0.13252	-37.7731	-0.13252	-50.5295	-0.13252	-58.7387	-0.13252	-66.597									2.3488	121	2.3488	83							429.88	0.11749
-0.19111	-17.9748	-0.13008	-23.5062	-0.13008	-36.4456	-0.13008	-48.8205	-0.13008	-56.8161	-0.13008	-64.5142									2.3588	132	2.3588	79							419.862	0.11612
-0.18867	-17.4637	-0.12764	-22.5906	-0.12764	-35.1334	-0.12764	-47.1497	-0.12764	-54.9316	-0.12764	-62.4695									2.3688	144	2.3688	73							409.831	0.11473
-0.18623	-16.9601	-0.12519	-21.698	-0.12519	-33.8516	-0.12519	-45.4941	-0.12519	-53.0701	-0.12519	-60.4553									2.3788	124	2.3788	78							399.838	0.11337
-0.18379	-16.4642	-0.12275	-20.8283	-0.12275	-32.5928	-0.12275	-43.8766	-0.12275	-51.2543	-0.12275	-58.4869									2.3888	123	2.3888	78							389.869	0.11192
-0.18135	-15.9836	-0.12031	-19.9051	-0.12031	-31.3568	-0.12031	-42.2821	-0.12031	-49.4461	-0.12031	-56.5262									2.3988	138	2.3988	69							379.838	0.11052
-0.1789	-15.5106	-0.11787	-19.0659	-0.11787	-30.1437	-0.11787	-40.7257	-0.11787	-47.6837	-0.11787	-54.596									2.4088	130	2.4088	63							369.969	0.10913
-0.17646	-15.0452	-0.11543	-18.2495	-0.11543	-28.9459	-0.11543	-39.1846	-0.11543	-45.9518	-0.11543	-52.7039									2.4188	136	2.4188	75							359.988	0.10764
-0.17402	-14.5874	-0.11299	-17.4484	-0.11299	-27.7786	-0.11299	-37.6739	-0.11299	-44.2429	-0.11299	-50.8499									2.4288	132	2.4288	78							349.933	0.10617
-0.17158	-14.1373	-0.11055	-16.6702	-0.11055	-26.6342	-0.11055	-36.1938	-0.11055	-42.5644	-0.11055	-49.0036									2.4388	127	2.4388	65							339.952	0.1046
-0.16914	-13.7024	-0.1081	-15.9073	-0.1081	-25.528	-0.1081	-34.7443	-0.1081	-40.9164	-0.1081	-47.1878									2.4488	123	2.4488	76							329.884	0.10306
-0.1667	-13.2752	-0.10566	-15.1749	-0.10566	-24.4369	-0.10566	-33.3099	-0.10566	-39.3066	-0.10566	-45.4025									2.4588	129	2.4588	81							319.903	0.10157
-0.16426	-12.8632	-0.10322	-14.4424	-0.10322	-23.3765	-0.10322	-31.9214	-0.10322	-37.7197											2.4688	147	2.4688	80							309.872	0.10003
-0.16181	-12.4405	-0.10078	-13.7329	-0.10078	-22.3236	-0.10078	-30.5481	-0.10078	-36.1633											2.4788	165	2.4788	104							300.028	0.09851
-0.15937	-12.0377	-0.09834	-13.0463	-0.09834	-21.3089	-0.09834	-29.2206	-0.09834	-34.6375											2.4888	215	2.4888	137							289.91	0.09691
-0.15693	-11.6455	-0.0959	-12.3604	-0.0959	-20.3094	-0.0959	-27.9159	-0.0959	-33.1497											2.4988	271	2.4988	152							279.991	0.09526
-0.15449	-11.2602	-0.09346	-11.705	-0.09346	-19.2566	-0.09346	-26.6419	-0.09346	-31.6849											2.5087	319	2.5087	199							269.998	0.09368
-0.15205	-10.8849	-0.09101	-11.0649	-0.09101	-18.3105	-0.09101	-25.3906	-0.09101	-30.2582											2.5187	375	2.5187	230							259.954	0.09209
-0.14961	-10.5164	-0.08857	-10.4446	-0.08857	-17.3798	-0.08857	-24.1699	-0.08857	-28.8544											2.5287	492	2.5287	270							249.986	0.09044
-0.14717	-10.1532	-0.08613	-9.84344	-0.08613	-16.4719	-0.08613	-22.9874	-0.08613	-27.4887											2.5387	561	2.5387	335							239.88	0.08872
-0.14473	-9.80301	-0.08369	-9.25827	-0.08369	-15.5945	-0.08369	-21.8201	-0.08369	-26.1612											2.5487	596	2.5487	361							230.024	0.08707
-0.14228	-9.45969	-0.08125	-8.68835	-0.08125	-14.7324	-0.08125	-20.6909	-0.08125	-24.8566											2.5587	624	2.5587	399							220.055	0.08536
-0.13984	-9.12476	-0.07881	-8.13675	-0.07881	-13.8931	-0.07881	-19.5847	-0.07881	-23.5825											2.5687	602	2.5687	406							210.062	0.08362
-0.1374	-8.79211	-0.07637	-7.60193	-0.07637	-13.092	-0.07637	-18.4555	-0.07637	-22.3389											2.5787	567	2.5787	384							200.056	0.08192
-0.13496	-8.46786	-0.07392	-7.07855	-0.07392	-12.291	-0.07392	-17.4103	-0.07392	-21.1334											2.5887	513	2.5887	339							190.025	0.08012
-0.13252	-8.15353	-0.07148	-6.57883	-0.07148	-11.5212	-0.07148	-16.3879	-0.07148	-19.9509											2.5987	430	2.5987	284							179.969	0.07832
-0.13008	-7.84683	-0.06904	-6.0936	-0.06904	-10.7819	-0.06904	-15.4038	-0.06904	-18.7454											2.6087	375	2.6087	245							170.088	0.07652
-0.12764	-7.547	-0.0666	-5.62363	-0.0666	-10.0647	-0.0666	-14.4501	-0.0666	-17.6315											2.6187	328	2.6187	240							160.132	0.07469
-0.12519	-7.25479	-0.06416	-5.16968	-0.06416	-9.36966	-0.06416	-13.5269	-0.06416	-16.5482											2.6287	287	2.6287	226							150.188	0.07277
-0.12275	-6.96793	-0.06172	-4.73175	-0.06172	-8.69446	-0.06172	-12.6266	-0.06172	-15.5029											2.6387	246	2.6387	195							140.145	0.07085
-0.12031	-6.68945	-0.05928	-4.30908	-0.05928	-8.04062	-0.05928	-11.7447	-0.05928	-14.4882											2.6487	231	2.6487	172							130.077	0.06888
-0.11787	-6.41479	-0.05683	-3.89938	-0.05683	-7.41119	-0.05683	-10.9039	-0.05683	-13.4964											2.6587	265	2.6587	186							119.984	0.06691
-0.11543	-6.15082	-0.05439	-3.50189	-0.05439	-6.80161	-0.05439	-10.0914	-0.05439	-12.5427											2.6687	285	2.6687	181							110.077	0.06492
-0.11299	-5.89066	-0.05195	-3.12119	-0.05195	-6.21414	-0.05195	-9.30405	-0.05195	-11.6089											2.6787	292	2.6787	187							99.9594	0.0629
-0.11055	-5.6366	-0.04951	-2.75497	-0.04951	-5.64575	-0.04951	-8.54721	-0.04951	-10.7193											2.6887	269	2.6887	186							90.1651	0.06089
-0.1081	-5.39017	-0.04707	-2.40173	-0.04707	-5.10178	-0.04707	-7.8186	-0.04707	-9.86023											2.6987	274	2.6987	167							80.1094	0.05882
-0.10566	-5.14908	-0.04463	-2.06146	-0.04463	-4.5784	-0.04463	-7.11823	-0.04463	-9.03168											2.7087	252	2.7087	166							70.3898	0.05678
-0.10322	-4.9118	-0.04219	-1.73264	-0.04219	-4.07257	-0.04219	-6.44302	-0.04219	-8.23441											2.7187	227	2.7187	155							60.3714	0.05468
-0.10078	-4.68369	-0.03974	-1.41754	-0.03974	-3.58887	-0.03974	-5.79605	-0.03974	-7.46841											2.7287	218	2.7287	137							50.1166	0.05254
-0.09834	-4.45938	-0.0373	-1.11542	-0.0373	-3.12424	-0.0373	-5.17426	-0.0373	-6.73065											2.7387	183	2.7387	101							40.1232	0.05048
-0.0959	-4.23889	-0.03486	-0.81688	-0.03486	-2.67944	-0.03486	-4.57764	-0.03486	-6.02188											2.7487	165	2.7487	100							30.055	0.04841
-0.09346	-4.02527	-0.03242	-0.54008	-0.03242	-2.25296	-0.03242	-4.00848	-0.03242	-5.34515											2.7587	155	2.7587	77							20.1114	0.04636
-0.09101	-3.81622	-0.02998	-0.2726	-0.02998	-1.84708	-0.02998	-3.46222	-0.02998	-4.69666											2.7687	135	2.7687	64							10.205	0.04407
-0.08857	-3.61633	-0.02754	-0.01882	-0.02754	-1.45874	-0.02754	-2.94342	-0.02754	-4.08096											2.7787	126	2.7787	74							0.16179	0.04187
-0.08613	-3.41644	-0.0251	0.2253	-0.0251	-1.08902	-0.0251	-2.44675	-0.0251	-3.49045											2.7887	122	2.7887	83							-10.0557	0.0396
-0.08369	-3.22495	-0.02265	0.4583	-0.02265	-0.73608	-0.02265	-1.97754	-0.02265	-2.92587											2.7987	114	2.7987	74							-20.0118	0.03729
-0.08125	-3.03574	-0.02021	0.68001	-0.02021	-0.39581	-0.02021	-1.53427	-0.02021	-2.3941											2.8087	107	2.8087	64							-30.0301	0.03498
-0.07881	-2.85416	-0.01777	0.89188	-0.01777	-0.07866	-0.01777	-1.10916	-0.01777	-1.88904											2.8186	100	2.8186	61							-40.0609	0.03271
-0.07637	-2.67792	-0.01533	1.0907	-0.01533	0.22163	-0.01533	-0.70831	-0.01533	-1.40533											2.8286	97	2.8286	64							-50.154	0.03039
-0.07392	-2.5032	-0.01289	1.28174	-0.01289	0.50278	-0.01289	-0.32433	-0.01289	-0.94925											2.8386	112	2.8386	73							-59.9234	0.02811
-0.07148	-2.33307	-0.01045	1.46179	-0.01045	0.76935	-0.01045	0.02754	-0.01045	-0.52071											2.8486	115	2.8486	76							-69.8919	0.02584
-0.06904	-2.16827	-0.00801	1.63116	-0.00801	1.01921	-0.00801	0.3614	-0.00801	-0.11208											2.8586	108	2.8586	63							-79.9352	0.0233
-0.0666	-2.00958	-0.00556	1.78986	-0.00556	1.25427	-0.00556	0.6749	-0.00556	0.26833											2.8686	80	2.8686	59							-89.966	0.02046
-0.06416	-1.85318	-0.00312	1.94016	-0.00312	1.47324	-0.00312	0.96794	-0.00312	0.62622											2.8786	90	2.8786	53							-99.9968	0.01828
-0.06172	-1.69907	-0.000682129	2.08054	-0.000682129	1.67542	-0.000682129	1.2413	-0.000682129	0.96291											2.8886	93	2.8886	45							-110.028	0.01609
-0.05928	-1.54572	0.00176	2.21252	0.00176	1.86768	0.00176	1.49612	0.00176	1.27258											2.8986	88	2.8986	51							-120.096	0.01392
-0.05683	-1.40076	0.0042	2.33612	0.0042	2.0462	0.0042	1.73645	0.0042	1.56326											2.9086	73	2.9086	57							-130.014	0.01176
-0.05439	-1.26038	0.00664	2.44904	0.00664	2.211	0.00664	1.95694	0.00664	1.83868											2.9186	92	2.9186	56							-140.02	0.00966
-0.05195	-1.12	0.00908	2.55585	0.00908	2.36359	0.00908	2.16599	0.00908	2.09656											2.9286	92	2.9286	79							-150.051	0.00758
-0.04951	-0.9864	0.01152	2.65503	0.01152	2.50702	0.01152	2.35748	0.01152	2.33383											2.9386	74	2.9386	85							-160.119	0.00549
-0.04707	-0.85663	0.01397	2.7504	0.01397	2.63977	0.01397	2.53754	0.01397	2.55661											2.9486	81	2.9486	104							-170.063	0.0035
-0.04463	-0.72983	0.01641	2.83737	0.01641	2.76413	0.01641	2.70615	0.01641	2.76413											2.9586	82	2.9586	125							-180.069	0.00139
-0.04219	-0.60722	0.01885	2.91901	0.01885	2.87781	0.01885	2.86255	0.01885	2.95715											2.9686	81	2.9686	121							-190.1	-0.000594391
-0.03974	-0.48637	0.02129	2.99759	0.02129	2.98615	0.02129	3.00598	0.02129	3.14102											2.9786	93	2.9786	136							-200.13	-0.0026
-0.0373	-0.36957	0.02373	3.07083	0.02373	3.08685	0.02373	3.14026	0.02373	3.30963											2.9886	88	2.9886	118							-209.975	-0.00455
-0.03486	-0.25558	0.02617	3.13873	0.02617	3.17993	0.02617	3.26614	0.02617	3.4668											2.9986	98	2.9986	109							-219.968	-0.0065
-0.03242	-0.14435	0.02861	3.20282	0.02861	3.26538	0.02861	3.38211	0.02861	3.61481											3.0086	91	3.0086	128							-229.937	-0.00837
-0.02998	-0.0368	0.03106	3.26233	0.03106	3.3432	0.03106	3.48969	0.03106	3.74832											3.0186	89	3.0186	100							-239.967	-0.01022
-0.02754	0.06752	0.0335	3.32031	0.0335	3.42102	0.0335	3.58887	0.0335	3.87802											3.0286	78	3.0286	92							-250.023	-0.01209
-0.0251	0.16945	0.03594	3.37524	0.03594	3.48969	0.03594	3.68118	0.03594	3.99399											3.0386	65	3.0386	79							-260.004	-0.01392
-0.02265	0.26817	0.03838	3.42407	0.03838	3.55453	0.03838	3.77197	0.03838	4.10309											3.0486	78	3.0486	70							-270.035	-0.01573
-0.02021	0.36392	0.04082	3.46985	0.04082	3.6171	0.04082	3.85056	0.04082	4.20456											3.0586	70	3.0586	56							-279.891	-0.01751
-0.01777	0.45807	0.04326	3.5141	0.04326	3.67126	0.04326	3.92456	0.04326	4.30069											3.0686	58	3.0686	43							-289.922	-0.01932
-0.01533	0.54962	0.0457	3.55988	0.0457	3.7262	0.0457	3.99399	0.0457	4.38919											3.0786	71	3.0786	52							-299.916	-0.02102
-0.01289	0.63698	0.04815	3.59879	0.04815	3.77502	0.04815	4.05884	0.04815	4.46777											3.0886	82	3.0886	40							-309.909	-0.02276
-0.01045	0.72182	0.05059	3.63541	0.05059	3.82004	0.05059	4.11911	0.05059	4.54483											3.0986	71	3.0986	43							-319.94	-0.02443
-0.00801	0.80666	0.05303	3.67279	0.05303	3.862	0.05303	4.17328	0.05303	4.61655											3.1086	64	3.1086	43							-329.933	-0.02614
-0.00556	0.88638	0.05547	3.70789	0.05547	3.90244	0.05547	4.2244	0.05547	4.68369											3.1186	70	3.1186	63							-340.026	-0.02785
-0.00312	0.96291	0.05791	3.74069	0.05791	3.94058	0.05791	4.2717	0.05791	4.74243											3.1285	73	3.1285	58							-349.883	-0.02947
-0.000682129	1.03813	0.06035	3.76968	0.06035	3.97568	0.06035	4.31671	0.06035	4.79736											3.1385	66	3.1385	72							-359.889	-0.0312
0.00176	1.11	0.06279	3.79944	0.06279	4.00848	0.06279	4.35867	0.06279	4.85458											3.1485	64	3.1485	69							-369.982	-0.03279
0.0042	1.18103	0.06524	3.82843	0.06524	4.03748	0.06524	4.39529	0.06524	4.90112											3.1585	67	3.1585	71							-379.95	-0.03452
0.00664	1.24969	0.06768	3.8559	0.06768	4.06723	0.06768	4.4281	0.06768	4.94766											3.1685	72	3.1685	75							-390.006	-0.03608
0.00908	1.31683	0.07012	3.88184	0.07012	4.09622	0.07012	4.46472	0.07012	4.98581											3.1785	72	3.1785	61							-399.975	-0.03766
0.01152	1.37863	0.07256	3.90701	0.07256	4.12064	0.07256	4.49524	0.07256	5.02625											3.1885	60	3.1885	63							-410.018	-0.03922
0.01397	1.44196	0.075	3.93448	0.075	4.14505	0.075	4.52499	0.075	5.06287											3.1985	75	3.1985	34							-419.887	-0.04082
0.01641	1.50223	0.07744	3.95966	0.07744	4.1687	0.07744	4.55093	0.07744	5.09949											3.2085	73	3.2085	53							-429.905	-0.04237
0.01885	1.55945	0.07988	3.98483	0.07988	4.19083	0.07988	4.57764	0.07988	5.13153											3.2185	59	3.2185	49							-439.886	-0.04389
0.02129	1.61667	0.08233	4.01001	0.08233	4.21371	0.08233	4.60205	0.08233	5.16052											3.2285	62	3.2285	39							-449.942	-0.04546
0.02373	1.6716	0.08477	4.03595	0.08477	4.2366	0.08477	4.62799	0.08477	5.19409											3.2385	65	3.2385	50							-460.184	-0.047
0.02617	1.72577	0.08721	4.07562	0.08721	4.2572	0.08721	4.65164	0.08721	5.2269											3.2485	77	3.2485	49							-470.203	-0.04857
0.02861	1.77994	0.08965	4.11835	0.08965	4.28238	0.08965	4.67224	0.08965	5.2536											3.2585	67	3.2585	48							-480.159	-0.05001
0.03106	1.828	0.09209	4.15039	0.09209	4.30679	0.09209	4.69894	0.09209	5.27878											3.2685	89	3.2685	51							-490.065	-0.05148
0.0335	1.87607	0.09453	4.1832	0.09453	4.33655	0.09453	4.72641	0.09453	5.31006											3.2785	84	3.2785	54							-500.058	-0.05309
0.03594	1.9249	0.09697	4.21829	0.09697	4.36325	0.09697	4.75464	0.09697	5.34058											3.2885	75	3.2885	59							-510.102	-0.05451
0.03838	1.97144	0.09942	4.25644	0.09942	4.39758	0.09942	4.7905	0.09942	5.38254											3.2985	91	3.2985	59							-520.083	-0.05589
0.04082	2.01569	0.10186	4.29688	0.10186	4.43344	0.10186	4.82407	0.10186	5.41763											3.3085	78	3.3085	67							-530.101	-0.05731
0.04326	2.0607	0.1043	4.33731	0.1043	4.4693	0.1043	4.86221	0.1043	5.45425											3.3185	91	3.3185	66							-540.107	-0.05869
0.0457	2.1019	0.10674	4.37775	0.10674	4.50897	0.10674	4.90112	0.10674	5.49698											3.3285	81	3.3285	67							-550.1	-0.06018
0.04815	2.14462	0.10918	4.42352	0.10918	4.54865	0.10918	4.94232	0.10918	5.54123											3.3385	93	3.3385	66							-559.994	-0.06154
0.05059	2.18506	0.11162	4.47083	0.11162	4.59137	0.11162	4.98581	0.11162	5.59006											3.3485	80	3.3485	62							-570.038	-0.06289
0.05303	2.22473	0.11406	4.51813	0.11406	4.63409	0.11406	5.03235	0.11406	5.63889											3.3585	75	3.3585	41							-580.143	-0.06424
0.05547	2.26288	0.11651	4.56314	0.11651	4.67987	0.11651	5.08041	0.11651	5.68848											3.3685	70	3.3685	41							-590.087	-0.06555
0.05791	2.30026	0.11895	4.61044	0.11895	4.7226	0.11895	5.12924	0.11895	5.74493											3.3785	55	3.3785	45							-600.155	-0.06687
0.06035	2.33612	0.12139	4.66385	0.12139	4.77066	0.12139	5.18188	0.12139	5.80215											3.3885	57	3.3885	37							-610.148	-0.06818
0.06279	2.37503	0.12383	4.71268	0.12383	4.82178	0.12383	5.22842	0.12383	5.85938											3.3985	57	3.3985	38							-620.179	-0.06949
0.06524	2.40936	0.12627	4.75845	0.12627	4.87289	0.12627	5.28336	0.12627	5.91431											3.4085	52	3.4085	35							-629.973	-0.07083
0.06768	2.44446	0.12871	4.80194	0.12871	4.92096	0.12871	5.33829	0.12871	5.9761											3.4185	37	3.4185	31							-640.042	-0.0721
0.07012	2.48184	0.13115	4.84161	0.13115	4.96902	0.13115	5.39551	0.13115	6.03867											3.4285	57	3.4285	23							-650.035	-0.07337
0.07256	2.51694	0.1336	4.87823	0.1336	5.01938	0.1336	5.44739	0.1336	6.10275											3.4384	51	3.4384	22							-660.078	-0.07466
0.075	2.55356	0.13604	4.90875	0.13604	5.06363	0.13604	5.4985	0.13604	6.1615											3.4484	46	3.4484	24							-670.109	-0.07593
0.07744	2.58789	0.1336	4.29077	0.1336	4.3869	0.1336	4.68903	0.1336	5.17731											3.4584	44	3.4584	19							-680.102	-0.07772
0.07988	2.62527	0.13115	3.83759	0.13115	3.90778	0.13115	4.14352	0.13115	4.54407											3.4684	32	3.4684	31							-690.133	-0.07895
0.08233	2.66647	0.12871	3.46298	0.12871	3.51563	0.12871	3.7056	0.12871	4.04663											3.4784	41	3.4784	23							-699.99	-0.08024
0.08477	2.70462	0.12627	3.13873	0.12627	3.18222	0.12627	3.33328	0.12627	3.63388											3.4884	65	3.4884	20							-709.983	-0.08144
0.08721	2.74582	0.12383	2.84882	0.12383	2.88696	0.12383	3.01208	0.12383	3.26996											3.4984	52	3.4984	31							-720.051	-0.08268
0.08965	2.78778	0.12139	2.59018	0.12139	2.6207	0.12139	2.72522	0.12139	2.95334											3.5084	52	3.5084	25							-730.045	-0.08389
0.09209	2.83279	0.11895	2.35672	0.11895	2.37732	0.11895	2.46658	0.11895	2.67258											3.5184	40	3.5184	26							-739.964	-0.08509
0.09453	2.87933	0.11651	2.14539	0.11651	2.15836	0.11651	2.23083	0.11651	2.4147											3.5284	51	3.5284	28							-750.019	-0.08645
0.09697	2.92664	0.11406	1.95007	0.11406	1.95999	0.11406	2.01721	0.11406	2.17896											3.5384	45	3.5384	29							-760.038	-0.08761
0.09942	2.97699	0.11162	1.7662	0.11162	1.77383	0.11162	1.81961	0.11162	1.96381											3.5484	54	3.5484	20							-769.919	-0.08874
0.10186	3.02658	0.10918	1.60065	0.10918	1.59912	0.10918	1.63574	0.10918	1.76239											3.5584	48	3.5584	24							-779.925	-0.08993
0.1043	3.07846	0.10674	1.44424	0.10674	1.43814	0.10674	1.46484	0.10674	1.57852											3.5684	35	3.5684	23							-789.981	-0.09109
0.10674	3.12958	0.1043	1.297	0.1043	1.28784	0.1043	1.30157	0.1043	1.40457											3.5784	46	3.5784	27							-800.036	-0.09226
0.10918	3.18069	0.10186	1.15814	0.10186	1.1451	0.10186	1.15166	0.10186	1.23901											3.5884	46	3.5884	29							-810.042	-0.09338
0.11162	3.23029	0.09942	1.02936	0.09942	1.01135	0.09942	1.01089	0.09942	1.08536											3.5984	38	3.5984	32							-820.073	-0.09458
0.11406	3.28369	0.09697	0.9053	0.09697	0.88074	0.09697	0.87372	0.09697	0.93834											3.6084	53	3.6084	29							-830.116	-0.09573
0.11651	3.33633	0.09453	0.79239	0.09453	0.76195	0.09453	0.74799	0.09453	0.80025											3.6184	47	3.6184	34							-840.023	-0.09682
0.11895	3.38745	0.09209	0.68413	0.09209	0.65033	0.09209	0.62752	0.09209	0.66917											3.6284	42	3.6284	38							-850.004	-0.09796
0.12139	3.43781	0.08965	0.57846	0.08965	0.54352	0.08965	0.51292	0.08965	0.54062											3.6384	39	3.6384	33							-860.047	-0.09907
0.12383	3.48282	0.08721	0.48111	0.08721	0.43945	0.08721	0.40459	0.08721	0.4216											3.6484	44	3.6484	34							-870.015	-0.10015
0.12627	3.52707	0.08477	0.38666	0.08477	0.34065	0.08477	0.29991	0.08477	0.29991											3.6584	36	3.6584	33							-880.021	-0.10128
0.12871	3.56216	0.08233	0.29724	0.08233	0.24658	0.08233	0.19569	0.08233	0.18661											3.6684	44	3.6684	33							-890.002	-0.10241
0.13115	3.59268	0.07988	0.21042	0.07988	0.15678	0.07988	0.09956	0.07988	0.08369											3.6784	38	3.6784	37							-900.071	-0.10348
0.1336	3.61404	0.07744	0.12733	0.07744	0.07111	0.07744	0.0083	0.07744	-0.0116											3.6884	43	3.6884	30							-909.603	-0.10449
0.13604	3.63083	0.075	0.04822	0.075	-0.01317	0.075	-0.0824	0.075	-0.10834											3.6984	39	3.6984	27							-919.771	-0.10566
0.1336	3.0571	0.07256	-0.02762	0.07256	-0.09605	0.07256	-0.17128	0.07256	-0.20737											3.7084	36	3.7084	25							-929.565	-0.10661
0.13115	2.63901	0.07012	-0.10025	0.07012	-0.17128	0.07012	-0.25513	0.07012	-0.3054											3.7184	43	3.7184	24							-939.609	-0.10779
0.12871	2.29568	0.06768	-0.17166	0.06768	-0.2475	0.06768	-0.33676	0.06768	-0.40062											3.7284	37	3.7284	28							-949.627	-0.10887
0.12627	2.00348	0.06524	-0.23911	0.06524	-0.32265	0.06524	-0.41862	0.06524	-0.49179											3.7384	28	3.7384	27							-959.82	-0.10999
0.12383	1.74713	0.06279	-0.30495	0.06279	-0.39566	0.06279	-0.49782	0.06279	-0.58716											3.7484	36	3.7484	21							-969.701	-0.1111
0.12139	1.51596	0.06035	-0.36919	0.06035	-0.46524	0.06035	-0.57663	0.06035	-0.67436											3.7583	43	3.7583	19							-979.794	-0.11223
0.11895	1.30997	0.05791	-0.43213	0.05791	-0.53253	0.05791	-0.65392	0.05791	-0.76508											3.7683	30	3.7683	23							-989.626	-0.11333
0.11651	1.11984	0.05547	-0.49332	0.05547	-0.59952	0.05547	-0.72998	0.05547	-0.84969											3.7783	30	3.7783	15							-999.619	-0.11442
0.11406	0.9491	0.05303	-0.55244	0.05303	-0.66818	0.05303	-0.80383	0.05303	-0.93506											3.7883	38	3.7883	25
0.11162	0.78979	0.05059	-0.61012	0.05059	-0.73212	0.05059	-0.88226	0.05059	-1.01631											3.7983	32	3.7983	22
0.10918	0.64255	0.04815	-0.66559	0.04815	-0.79536	0.04815	-0.95734	0.04815	-1.10054											3.8083	42	3.8083	18
0.10674	0.50507	0.0457	-0.72365	0.0457	-0.86205	0.0457	-1.03401	0.0457	-1.18713											3.8183	35	3.8183	15
0.1043	0.37613	0.04326	-0.77957	0.04326	-0.92705	0.04326	-1.11015	0.04326	-1.27563											3.8283	28	3.8283	12
0.10186	0.25696	0.04082	-0.83275	0.04082	-0.99335	0.04082	-1.18942	0.04082	-1.36337											3.8383	25	3.8383	19
0.09942	0.14359	0.03838	-0.88646	0.03838	-1.05759	0.03838	-1.26801	0.03838	-1.45187											3.8483	27	3.8483	21
0.09697	0.035	0.03594	-0.93872	0.03594	-1.12236	0.03594	-1.34811	0.03594	-1.54648											3.8583	27	3.8583	20
0.09453	-0.06485																			3.8683	30	3.8683	21
0.09209	-0.15793																			3.8783	35	3.8783	20
0.08965	-0.24651																			3.8883	35	3.8883	18
0.08721	-0.32913																			3.8983	34	3.8983	18
0.08477	-0.4126																			3.9083	30	3.9083	18
0.08233	-0.4892																			3.9183	28	3.9183	20
0.07988	-0.56206																			3.9283	26	3.9283	13
0.07744	-0.63034																			3.9383	34	3.9383	14
0.075	-0.6974																			3.9483	37	3.9483	15
0.07256	-0.7634																			3.9583	31	3.9583	21
0.07012	-0.82344																			3.9683	33	3.9683	17
0.06768	-0.88219																			3.9783	33	3.9783	16
0.06524	-0.93719																			3.9883	36	3.9883	25
0.06279	-0.99243																			3.9983	27	3.9983	20
0.06035	-1.04599																			4.0083	25	4.0083	20
0.05791	-1.09322																			4.0183	31	4.0183	15
0.05547	-1.14265																			4.0283	32	4.0283	15
0.05303	-1.19019																			4.0383	25	4.0383	18
0.05059	-1.23672																			4.0483	28	4.0483	16
0.04815	-1.28098																			4.0583	24	4.0583	14
0.0457	-1.3237																			4.0682	21	4.0682	13
0.04326	-1.3649																			4.0782	26	4.0782	12
0.04082	-1.40533																			4.0882	27	4.0882	16
0.03838	-1.44806																			4.0982	26	4.0982	16
0.03594	-1.48621																			4.1082	29	4.1082	16
																				4.1182	23	4.1182	17
																				4.1282	25	4.1282	16
																				4.1382	18	4.1382	9
																				4.1482	18	4.1482	9
																				4.1582	17	4.1582	14
																				4.1682	16	4.1682	14
																				4.1782	15	4.1782	8
																				4.1882	13	4.1882	10
																				4.1982	13	4.1982	10
																				4.2082	19	4.2082	13
																				4.2182	18	4.2182	15
																				4.2282	20	4.2282	12
																				4.2382	23	4.2382	12
																				4.2482	21	4.2482	13
																				4.2582	20	4.2582	13
																				4.2682	14	4.2682	10
																				4.2782	16	4.2782	9
																				4.2882	14	4.2882	8
																				4.2982	16	4.2982	11
																				4.3082	16	4.3082	11
																				4.3182	13	4.3182	10
																				4.3282	13	4.3282	10
																				4.3382	14	4.3382	9
																				4.3482	17	4.3482	11
																				4.3582	18	4.3582	8
																				4.3682	16	4.3682	7
																				4.3781	19	4.3781	9
																				4.3881	16	4.3881	13
																				4.3981	14	4.3981	12
																				4.4081	18	4.4081	9
																				4.4181	18	4.4181	10
																				4.4281	13	4.4281	11
																				4.4381	14	4.4381	8
																				4.4481	16	4.4481	6
																				4.4581	13	4.4581	8
																				4.4681	14	4.4681	8
																				4.4781	12	4.4781	7
																				4.4881	12	4.4881	5
																				4.4981	11	4.4981	6
																				4.5081	10	4.5081	8
																				4.5181	8	4.5181	14
																				4.5281	5	4.5281	12
																				4.5381	7	4.5381	5
																				4.5481	9	4.5481	8
																				4.5581	13	4.5581	10
																				4.5681	12	4.5681	7
																				4.5781	12	4.5781	5
																				4.5881	11	4.5881	4
																				4.5981	8	4.5981	5
																				4.6081	5	4.6081	4
																				4.6181	6	4.6181	6
																				4.6281	6	4.6281	6
																				4.6381	4	4.6381	3
																				4.6481	5	4.6481	6
																				4.6581	9	4.6581	8
																				4.6681	9	4.6681	9
																				4.6781	7	4.6781	5
																				4.688	5	4.688	5
																				4.698	5	4.698	6
																				4.708	5	4.708	4
																				4.718	5	4.718	4
																				4.728	5	4.728	6
																				4.738	5	4.738	7
																				4.748	3	4.748	3
																				4.758	3	4.758	5
																				4.768	2	4.768	5
																				4.778	2	4.778	2
																				4.788	3	4.788	2
																				4.798	2	4.798	3
																				4.808	2	4.808	5
																				4.818	2	4.818	5
																				4.828	3	4.828	3
																				4.838	2	4.838	3
																				4.848	2	4.848	3
																				4.858	2	4.858	3
																				4.868	1	4.868	4
																				4.878	1	4.878	3
																				4.888	0	4.888	3
																				4.898	0	4.898	4
																				4.908	0	4.908	3
																				4.918	0	4.918	2
																				4.928	0	4.928	3
																				4.938	1	4.938	2
																				4.948	0	4.948	1
																				4.958	0	4.958	1
																				4.968	0	4.968	2
																				4.978	0	4.978	1
																				4.988	0	4.988	1
																				4.998	0	4.998	0
																				5.0079	0	5.0079	1
																				5.0179	0	5.0179	0
																				5.0279	0	5.0279	1
																				5.0379	0	5.0379	1
																				5.0479	0	5.0479	0
																				5.0579	0	5.0579	0
																				5.0679	0	5.0679	0
																				5.0779	0	5.0779	0
																				5.0879	0	5.0879	1
																				5.0979	0	5.0979	0
																				5.1079	1	5.1079	0
																				5.1179	1	5.1179	0
																				5.1279	0	5.1279	0
																				5.1379	0	5.1379	0
																				5.1479	0	5.1479	0
																				5.1579	0	5.1579	1
																				5.1679	0	5.1679	0
																				5.1779	0	5.1779	0
																				5.1879	0	5.1879	0
																				5.1979	0	5.1979	0
																				5.2079	0	5.2079	0
																				5.2179	0	5.2179	0
																				5.2279	1	5.2279	0
																				5.2379	0	5.2379	0
																				5.2479	0	5.2479	0
																				5.2579	0	5.2579	0
																				5.2679	0	5.2679	1
																				5.2779	0	5.2779	0
																				5.2879	0	5.2879	0
																				5.2979	0	5.2979	0
																				5.3079	0	5.3079	0
																				5.3178	0	5.3178	0
																				5.3278	0	5.3278	0
																				5.3378	0	5.3378	0
																				5.3478	0	5.3478	0
																				5.3578	0	5.3578	0
																				5.3678	0	5.3678	0
																				5.3778	0	5.3778	0
																				5.3878	0	5.3878	0
																				5.3978	0	5.3978	0
																				5.4078	0	5.4078	0
																				5.4178	0	5.4178	0
																				5.4278	0	5.4278	0
																				5.4378	0	5.4378	0
																				5.4478	0	5.4478	0
																				5.4578	0	5.4578	0
																				5.4678	0	5.4678	0
																				5.4778	0	5.4778	0
																				5.4878	0	5.4878	0
																				5.4978	0	5.4978	0
																				5.5078	0	5.5078	0
																				5.5178	0	5.5178	0
																				5.5278	0	5.5278	0
																				5.5378	0	5.5378	0
																				5.5478	0	5.5478	0
																				5.5578	0	5.5578	0
																				5.5678	0	5.5678	0
																				5.5778	0	5.5778	0
																				5.5878	0	5.5878	0
																				5.5978	0	5.5978	0
																				5.6078	0	5.6078	0
																				5.6178	0	5.6178	0
																				5.6277	0	5.6277	0
																				5.6377	0	5.6377	0
																				5.6477	0	5.6477	0
																				5.6577	0	5.6577	0
																				5.6677	0	5.6677	0
																				5.6777	0	5.6777	0
																				5.6877	0	5.6877	0
																				5.6977	0	5.6977	0
																				5.7077	0	5.7077	0
																				5.7177	0	5.7177	0
																				5.7277	0	5.7277	0
																				5.7377	0	5.7377	0
																				5.7477	0	5.7477	0
																				5.7577	0	5.7577	0
																				5.7677	0	5.7677	0
																				5.7777	1	5.7777	0
																				5.7877	0	5.7877	0
																				5.7977	0	5.7977	0
																				5.8077	0	5.8077	0
																				5.8177	0	5.8177	0
																				5.8277	0	5.8277	0
																				5.8377	0	5.8377	0
																				5.8477	0	5.8477	0
																				5.8577	0	5.8577	0
																				5.8677	0	5.8677	0
																				5.8777	0	5.8777	0
																				5.8877	0	5.8877	0
																				5.8977	0	5.8977	0
																				5.9077	0	5.9077	0
																				5.9177	0	5.9177	0
																				5.9277	0	5.9277	0
																				5.9376	0	5.9376	0
																				5.9476	0	5.9476	0
																				5.9576	0	5.9576	0
																				5.9676	0	5.9676	0
																				5.9776	0	5.9776	0
																				5.9876	0	5.9876	0
																				5.9976	0	5.9976	0
																				6.0076	0	6.0076	0
																				6.0176	0	6.0176	0
																				6.0276	0	6.0276	0
																				6.0376	0	6.0376	0
																				6.0476	0	6.0476	0
																				6.0576	0	6.0576	0
																				6.0676	0	6.0676	0
																				6.0776	0	6.0776	0
																				6.0876	0	6.0876	0
																				6.0976	0	6.0976	0
																				6.1076	0	6.1076	0
																				6.1176	0	6.1176	0
																				6.1276	0	6.1276	0
																				6.1376	0	6.1376	0
																				6.1476	0	6.1476	0
																				6.1576	0	6.1576	0
																				6.1676	0	6.1676	0
																				6.1776	0	6.1776	0
																				6.1876	0	6.1876	0
																				6.1976	0	6.1976	0
																				6.2076	0	6.2076	0
																				6.2176	1	6.2176	0
																				6.2276	0	6.2276	0
																				6.2376	0	6.2376	0
																				6.2476	0	6.2476	0
																				6.2575	0	6.2575	0
																				6.2675	0	6.2675	0
																				6.2775	0	6.2775	0
																				6.2875	0	6.2875	1
																					0	6.2975	0
																					0	6.3075	0
																					0	6.3175	0
																					0	6.3275	0
																					0	6.3375	0
																					0	6.3475	0
																					0	6.3575	0
																					0	6.3675	0
																					0	6.3775	0
																					0	6.3875	0
																					0	6.3975	0
																					0	6.4075	0
																					0	6.4175	0
																					0	6.4275	0
																					0	6.4375	0
																					0	6.4475	0
																					0	6.4575	0
																					0	6.4675	0
																					0	6.4775	0
																					0	6.4875	0
																					0	6.4975	0
																					0	6.5075	0
																					0	6.5175	0
																					0	6.5275	0
																					0	6.5375	0
																					0	6.5475	0
																					0	6.5575	0
																					0	6.5674	0
																					0	6.5774	0
																					0	6.5874	0
																					0	6.5974	0
																					0	6.6074	0
																					0	6.6174	0
																					0	6.6274	0
																					0	6.6374	0
																					0	6.6474	0
																					0	6.6574	0
																					0	6.6674	0
																					0	6.6774	0
																					0	6.6874	0
																					0	6.6974	0
																					0	6.7074	0
																					0	6.7174	0
																					0	6.7274	0
																					0	6.7374	0
																					0	6.7474	0
																					0	6.7574	0
																					0	6.7674	0
																					0	6.7774	0
																					0	6.7874	0
																					0	6.7974	0
																					0	6.8074	0
																					0	6.8174	0
																					0	6.8274	0
																					0	6.8374	0
																					0	6.8474	0
																					0	6.8574	0
																					0	6.8674	0
																					0	6.8773	0
																					0	6.8873	0
																					0	6.8973	0
																					0	6.9073	0
																					0	6.9173	0
																					0	6.9273	0
																					0	6.9373	0
																					0	6.9473	0
																					0	6.9573	0
																					0	6.9673	0
																					0	6.9773	0
																					0	6.9873	0
																					0	6.9973	0
																					0	7.0073	0
																					0	7.0173	0
																					0	7.0273	0
																					0	7.0373	0
																					0	7.0473	0
																					0	7.0573	0
																					0	7.0673	0
																					0	7.0773	0
																					1	7.0873	1

## Sheet: Figure 4c
Figure 4c				Figure 4e
xy intergrated CDD	distance in z direction				SRO 001		SRO/RU6-1 and2		Ru metal		Pt
-1.90779e-05	0			1	1.63	2	-0.129	4	-0.41	5	-0.1
-2.13966e-05	0.0935					3	-0.33
-2.08125e-05	0.187
-1.70592e-05	0.2805
-1.14357e-05	0.374
-5.81774e-06	0.4675
-1.67795e-06	0.561
2.72097e-07	0.6545
-1.65617e-07	0.748
-3.12044e-06	0.8415
-8.9209e-06	0.935
-1.87283e-05	1.0285
-3.56444e-05	1.122
-6.37663e-05	1.2155
-0.000104087	1.309
-0.000149197	1.4025
-0.000182332	1.496
-0.000180689	1.5895
-0.000116612	1.683
2.65725e-05	1.7765
0.000226881	1.87
0.00041438	1.9635
0.00050341	2.057
0.000449116	2.1505
0.000280296	2.244
7.81039e-05	2.3375
-7.97155e-05	2.431
-0.000160232	2.5245
-0.000174629	2.618
-0.000150831	2.7115
-0.000112531	2.805
-7.65343e-05	2.8985
-5.1433e-05	2.992
-3.67848e-05	3.0855
-2.80785e-05	3.179
-2.13481e-05	3.2725
-1.48585e-05	3.366
-8.31536e-06	3.4595
-2.12641e-06	3.553
2.90324e-06	3.6465
5.42299e-06	3.74
3.97854e-06	3.8335
-1.44714e-06	3.927
-8.16018e-06	4.0205
-1.16082e-05	4.114
-8.37201e-06	4.2075
1.14191e-06	4.301
1.28615e-05	4.3945
2.19395e-05	4.488
2.56966e-05	4.5815
2.42945e-05	4.675
1.93635e-05	4.7685
1.2508e-05	4.862
4.89188e-06	4.9555
-2.74714e-06	5.049
-1.00372e-05	5.1425
-1.66941e-05	5.236
-2.24791e-05	5.3295
-2.72476e-05	5.423
-3.091e-05	5.5165
-3.3282e-05	5.61
-3.38617e-05	5.7035
-3.20991e-05	5.797
-2.69299e-05	5.8905
-1.56736e-05	5.984
3.28178e-06	6.0775
2.55762e-05	6.171
4.04026e-05	6.2645
3.76716e-05	6.358
1.70971e-05	6.4515
-1.02299e-05	6.545
-3.01555e-05	6.6385
-3.58218e-05	6.732
-3.05421e-05	6.8255
-2.21073e-05	6.919
-1.58756e-05	7.0125
-1.33479e-05	7.106
-1.48906e-05	7.1995
-2.07677e-05	7.293
-3.23822e-05	7.3865
-5.13432e-05	7.48
-7.66881e-05	7.5735
-0.000102844	7.667
-0.00011947	7.7605
-0.000115207	7.854
-8.0058e-05	7.9475
-8.65779e-07	8.041
0.000129379	8.1345
0.000289537	8.228
0.00042423	8.3215
0.000473485	8.415
0.000418244	8.5085
0.000297443	8.602
0.000177146	8.6955
0.000100851	8.789
6.72726e-05	8.8825
4.94492e-05	8.976
2.66941e-05	9.0695
-4.44043e-06	9.163
-4.18564e-05	9.2565
-8.28698e-05	9.35
-0.00012105	9.4435
-0.000146213	9.537
-0.000147627	9.6305
-0.000120101	9.724
-6.90903e-05	9.8175
-9.1906e-06	9.911
4.21486e-05	10.0045
6.57353e-05	10.098
4.64789e-05	10.1915
-1.1806e-05	10.285
-7.63901e-05	10.3785
-9.76682e-05	10.472
-4.13379e-05	10.5655
8.45958e-05	10.659
0.00023293	10.7525
0.000348286	10.846
0.000398535	10.9395
0.000382713	11.033
0.000317271	11.1265
0.000220198	11.22
0.000105555	11.3135
-1.73383e-05	11.407
-0.00014277	11.5005
-0.000265061	11.594
-0.000377926	11.6875
-0.000476293	11.781
-0.000557882	11.8745
-0.000621546	11.968
-0.000660247	12.0615
-0.000661393	12.155
-0.000606416	12.2485
-0.000416474	12.342
1.0285e-05	12.4355
0.000633567	12.529
0.00117	12.6225
0.00124	12.716
0.00070686	12.8095
-0.000193186	12.903
-0.000983303	12.9965
-0.00133	13.09
-0.00124	13.1835
-0.000949027	13.277
-0.000664698	13.3705
-0.000453771	13.464
-0.000314605	13.5575
-0.000248936	13.651
-0.000274824	13.7445
-0.000366388	13.838
-0.000395444	13.9315
-0.000178185	14.025
0.000386973	14.1185
0.0012	14.212
0.00195	14.3055
0.0023	14.399
0.00203	14.4925
0.00122	14.586
0.000268766	14.6795
-0.000282732	14.773
1.65725e-05	14.8665
0.00124	14.96
0.00301	15.0535
0.00464	15.147
0.00551	15.2405
0.00537	15.334
0.00437	15.4275
0.00292	15.521
0.00141	15.6145
7.40787e-05	15.708
-0.00102	15.8015
-0.00188	15.895
-0.00253	15.9885
-0.003	16.082
-0.00331	16.1755
-0.00347	16.269
-0.00344	16.3625
-0.00318	16.456
-0.00262	16.5495
-0.00193	16.643
-0.00157	16.7365
-0.00199	16.83
-0.00312	16.9235
-0.00426	17.017
-0.00448	17.1105
-0.00334	17.204
-0.00119	17.2975
0.0011	17.391
0.0028	17.4845
0.00352	17.578
0.00326	17.6715
0.00219	17.765
0.000583327	17.8585
-0.00116	17.952
-0.00264	18.0455
-0.00351	18.139
-0.00363	18.2325
-0.00305	18.326
-0.00209	18.4195
-0.00112	18.513
-0.00047593	18.6065
-0.000268456	18.7
-0.00038015	18.7935
-0.000564506	18.887
-0.000596619	18.9805
-0.000382405	19.074
2.9015e-05	19.1675
0.000513716	19.261
0.000958392	19.3545
0.00131	19.448
0.00156	19.5415
0.00171	19.635
0.00179	19.7285
0.00179	19.822
0.00173	19.9155
0.00164	20.009
0.0015	20.1025
0.00127	20.196
0.000913005	20.2895
0.000449137	20.383
-5.53678e-05	20.4765
-0.000487448	20.57
-0.000734681	20.6635
-0.000735005	20.757
-0.000505131	20.8505
-0.000132233	20.944
0.000265343	21.0375
0.000586737	21.131
0.000782501	21.2245
0.000859128	21.318
0.000855824	21.4115
0.000811258	21.505
0.000743543	21.5985
0.000654008	21.692
0.000544223	21.7855
0.000426307	21.879
0.000317041	21.9725
0.000225829	22.066
0.000153585	22.1595
9.66657e-05	22.253
5.10692e-05	22.3465
1.49215e-05	22.44
-1.1905e-05	22.5335
-2.96875e-05	22.627
-4.0053e-05	22.7205
-4.55361e-05	22.814
-4.82972e-05	22.9075
-4.93429e-05	23.001
-4.87911e-05	23.0945
-4.66734e-05	23.188
-4.34258e-05	23.2815
-3.97306e-05	23.375
-3.60765e-05	23.4685
-3.25707e-05	23.562
-2.91374e-05	23.6555
-2.57989e-05	23.749
-2.27153e-05	23.8425
-1.99983e-05	23.936
-1.75722e-05	24.0295
-1.52655e-05	24.123
-1.30259e-05	24.2165
-1.10055e-05	24.31
-9.40341e-06	24.4035
-8.23071e-06	24.497
-7.26122e-06	24.5905
-6.2358e-06	24.684
-5.10821e-06	24.7775
-4.07534e-06	24.871
-3.36426e-06	24.9645
-2.99614e-06	25.058
-2.76138e-06	25.1515
-2.42152e-06	25.245
-1.92845e-06	25.3385
-1.44315e-06	25.432
-1.15026e-06	25.5255
-1.07034e-06	25.619
-1.05597e-06	25.7125
-9.54362e-07	25.806
-7.55242e-07	25.8995
-5.74927e-07	25.993
-5.09692e-07	26.0865
-5.27746e-07	26.18
-5.16755e-07	26.2735
-4.21953e-07	26.367
-3.11373e-07	26.4605
-2.94992e-07	26.554
-3.91291e-07	26.6475
-4.91461e-07	26.741
-4.68578e-07	26.8345
-3.21489e-07	26.928
-1.94332e-07	27.0215
-2.35615e-07	27.115
-4.3898e-07	27.2085
-6.37248e-07	27.302
-6.62621e-07	27.3955
-5.13109e-07	27.489
-3.61164e-07	27.5825
-3.93844e-07	27.676
-6.35712e-07	27.7695
-9.26355e-07	27.863
-1.07812e-06	27.9565
-1.05773e-06	28.05
-1.0124e-06	28.1435
-1.12399e-06	28.237
-1.44518e-06	28.3305
-1.87105e-06	28.424
-2.25619e-06	28.5175
-2.55431e-06	28.611
-2.85186e-06	28.7045
-3.27554e-06	28.798
-3.87645e-06	28.8915
-4.60818e-06	28.985
-5.40718e-06	29.0785
-6.27263e-06	29.172
-7.25934e-06	29.2655
-8.40937e-06	29.359
-9.71385e-06	29.4525
-1.11463e-05	29.546
-1.27204e-05	29.6395
-1.44981e-05	29.733
-1.6526e-05	29.8265
-1.87612e-05	29.92
-2.10737e-05	30.0135
-2.33372e-05	30.107
-2.55131e-05	30.2005
-2.76216e-05	30.294
-2.96174e-05	30.3875
-3.12929e-05	30.481
-3.22861e-05	30.5745
-3.21691e-05	30.668
-3.06371e-05	30.7615
-2.76049e-05	30.855
-2.33027e-05	30.9485
-1.85907e-05	31.042
-1.49798e-05	31.1355
-1.39385e-05	31.229
-1.57775e-05	31.3225

## Sheet: Figure 5
Figure 5a
Log current	KOH	Log current	Acidic
0.70121	-0.01181	0.71214	-0.01955
0.82912	-0.01412	0.77048	-0.02192
0.97994	-0.01634	0.84892	-0.02426
1.09424	-0.01856	0.93797	-0.02655
1.18843	-0.02077	1.02396	-0.02882
1.26966	-0.02297	1.1089	-0.03105
1.33915	-0.02516	1.18635	-0.03326
1.39714	-0.02736	1.25457	-0.03546
1.45223	-0.02955	1.31544	-0.03765
1.49514	-0.03176	1.37063	-0.03984
1.54422	-0.03391	1.4211	-0.04201
1.59254	-0.03604	1.46875	-0.04417
1.62853	-0.03822	1.5116	-0.04633
1.66767	-0.04035	1.55298	-0.04848
1.69947	-0.04252	1.59226	-0.05061
1.73343	-0.04465	1.62989	-0.05272
1.76405	-0.04679	1.66647	-0.05482
1.79343	-0.04891	1.69718	-0.05695
1.82231	-0.05103	1.728	-0.05905
1.84855	-0.05315	1.75969	-0.06112
1.87486	-0.05525	1.78811	-0.0632
1.89833	-0.05737	1.81583	-0.06527
1.92269	-0.05946	1.84219	-0.06734
1.94396	-0.06158	1.86813	-0.06939
1.96615	-0.06367	1.89205	-0.07144
1.98822	-0.06574	1.91759	-0.07345
2.00688	-0.06785	1.94053	-0.07548
2.02726	-0.06992	1.96347	-0.07748
2.04554	-0.072	1.98573	-0.07948
2.06263	-0.0741	2.00758	-0.08146
2.08477	-0.07608	2.02892	-0.08343
2.09998	-0.07819	2.04974	-0.08539
2.11529	-0.08028	2.07029	-0.08733
2.13184	-0.08233	2.09141	-0.08924
2.14552	-0.08444	2.11012	-0.09118
2.16207	-0.08646	2.12864	-0.0931
2.17573	-0.08855	2.14792	-0.09498
2.19016	-0.0906	2.16764	-0.09682
2.20397	-0.09265	2.1846	-0.09873
2.21703	-0.09472	2.20209	-0.10059
2.23205	-0.09671	2.22066	-0.10239
2.2446	-0.09877	2.23863	-0.10419
2.25739	-0.10081	2.25514	-0.10601
2.26967	-0.10285	2.27318	-0.10775
2.28175	-0.10489	2.28845	-0.10957
2.29229	-0.10697	2.30583	-0.11128
2.30495	-0.10896	2.32229	-0.11301
2.31585	-0.11101	2.33742	-0.11476
2.32735	-0.11302	2.35322	-0.11646
2.33758	-0.11507	2.36926	-0.11812
2.35007	-0.11703	2.38549	-0.11975
2.36014	-0.11906	2.40029	-0.12141
2.37076	-0.12107	2.4144	-0.12309
2.38136	-0.12306	2.43014	-0.12465
2.39062	-0.1251	2.44533	-0.12621
2.40075	-0.1271	2.46074	-0.12772
2.41105	-0.12907	2.47535	-0.12926
2.4191	-0.13115	2.49018	-0.13074
2.42958	-0.13309	2.50418	-0.13225
2.43778	-0.13514	2.51823	-0.13373
2.44725	-0.13712	2.53332	-0.1351
2.45643	-0.1391	2.547	-0.13653
2.46488	-0.14111	2.56128	-0.13789
2.47396	-0.14307	2.5744	-0.1393
2.48303	-0.14503	2.58775	-0.14067
2.49175	-0.147	2.60071	-0.14203
2.49928	-0.14902	2.61425	-0.14331
2.50752	-0.151	2.62652	-0.14467
2.51616	-0.15294	2.63893	-0.14598
2.52409	-0.15492	2.65206	-0.14719
2.53226	-0.15687	2.66492	-0.14839
2.5405	-0.15881	2.67663	-0.14967
2.5483	-0.16076	2.68814	-0.15094
2.55647	-0.16269	2.70078	-0.15206
2.56442	-0.16462	2.7126	-0.15322
2.57202	-0.16656	2.72316	-0.1545
2.57948	-0.1685	2.73693	-0.15537
2.58716	-0.17042	2.74582	-0.15677
2.59356	-0.17242	2.75858	-0.15769
2.60153	-0.17431	2.76913	-0.15883
2.60837	-0.17626	2.78052	-0.15983
2.61646	-0.17811	2.7912	-0.1609
2.6227	-0.18009	2.80329	-0.16173
2.63046	-0.18195	2.81306	-0.16284
2.63687	-0.1839	2.82286	-0.16392
2.64451	-0.18575	2.83395	-0.16478
2.65131	-0.18766	2.84215	-0.16602
2.65841	-0.18953	2.85366	-0.16674
2.66488	-0.19145	2.86219	-0.16788
2.67171	-0.19332	2.87163	-0.16885
2.67943	-0.19512	2.88232	-0.16959
2.68603	-0.19699	2.88943	-0.17087
2.69259	-0.19887	2.9005	-0.17147
2.69953	-0.2007	2.90888	-0.17249
2.70636	-0.20253	2.91881	-0.1732
2.71246	-0.20441	2.92776	-0.17406
2.71935	-0.20622	2.93729	-0.17477
2.72568	-0.20807	2.94413	-0.17595
2.73289	-0.20983	2.95246	-0.17682
2.73956	-0.21162	2.96121	-0.17758
2.74541	-0.21349	2.96734	-0.17883
2.75245	-0.21523	2.97625	-0.1795
2.7591	-0.217	2.98358	-0.18046
2.76561	-0.21878	2.99198	-0.18117
2.7717	-0.22058	2.99956	-0.18203
2.7782	-0.22234	3.00718	-0.18284
2.78508	-0.22404	3.01723	-0.18309
2.79156	-0.22578	3.0228	-0.1843
2.79751	-0.22756	3.03004	-0.18511
2.8043	-0.22924	3.03885	-0.18553
2.81095	-0.23093	3.04367	-0.18685
2.81701	-0.23267	3.05316	-0.18704
2.82275	-0.23444	3.05782	-0.18836
2.82987	-0.23603	3.06473	-0.18912
2.8359	-0.23775	3.0731	-0.18948
2.84205	-0.23944	3.07976	-0.19024
2.8489	-0.24103	3.08698	-0.19083
2.85538	-0.24265	3.09216	-0.19192
2.86064	-0.24442	3.09854	-0.19268
2.86803	-0.2459	3.10421	-0.1936
2.87402	-0.24755	3.11165	-0.19402
2.87997	-0.2492	3.11756	-0.19484
2.88621	-0.2508	3.12418	-0.19542
2.89298	-0.25231	3.13011	-0.19618
2.89941	-0.25385	3.1381	-0.19632
2.90528	-0.25546	3.14479	-0.1968
2.91127	-0.25704
2.91728	-0.25861
2.92403	-0.26005
2.92989	-0.26162
2.93595	-0.26314
2.9423	-0.2646
2.94867	-0.26605
2.95492	-0.2675
2.96085	-0.26898
2.9665	-0.2705
2.97334	-0.27181
2.97958	-0.27321
2.98565	-0.27461
2.99188	-0.27598
2.99837	-0.27728
3.00497	-0.27855
3.01044	-0.28
3.01686	-0.28127
3.02294	-0.28258
